# Supplementary material for: Snat: a SNP annotation tool for bovine by integrating various sources of genomic information
Source: BMC Genet. 2011 Oct 7;12:85. doi: 10.1186/1471-2156-12-85 (PMC3224132; doi:10.1186/1471-2156-12-85)
Supplement: Additional file 1 — 411 SNPs involved in Illumina Bovine 50K SNP chip but not included in dbSNP. In Illumina Bovine 50K SNP chip, 52,255 markers are explicitly located in chromosomes based on Btau4.0. However, 411 out of these 52255 SNP markers are not included in dbSNP via position comparison based on Btau4.0. All these 411 SNPs are listed in the table. These SNPs can be annotated through "Any locus" function by Snat. [file 1471-2156-12-85-S1.XLS]

## Sheet: Sheet1
Name	GenomeBuild	Chr	Position
BTA-32647-no-rs	Btau4.0	1	483
BTA-103663-no-rs	Btau4.0	1	1329
Hapmap49509-BTA-17127	Btau4.0	1	2863
BTA-95262-no-rs	Btau4.0	1	4975
Hapmap42400-BTA-102731	Btau4.0	1	5266
BTA-40478-no-rs	Btau4.0	1	10742
Hapmap24476-BTA-130730	Btau4.0	1	14038
BTA-36593-no-rs	Btau4.0	1	19391
BTA-94921-no-rs	Btau4.0	1	22000
Hapmap47551-BTA-25902	Btau4.0	1	27165
Hapmap52416-rs29016842	Btau4.0	1	28596
BTA-47238-no-rs	Btau4.0	1	34225
BTA-103555-no-rs	Btau4.0	1	46372
Hapmap41451-BTA-119981	Btau4.0	1	80505
Hapmap57391-rs29026905	Btau4.0	1	122740
Hapmap58800-rs29016980	Btau4.0	1	155636
Hapmap50221-BTA-112986	Btau4.0	1	325820
BTA-97382-no-rs	Btau4.0	1	7692004
UA-IFASA-6811	Btau4.0	1	8015128
ARS-BFGL-NGS-64136	Btau4.0	1	38776939
ARS-BFGL-NGS-103535	Btau4.0	1	39186974
Hapmap61117-rs29023044	Btau4.0	1	54695761
BTA-92077-no-rs	Btau4.0	1	55581345
BTA-33604-no-rs	Btau4.0	1	67119589
Hapmap26468-BTA-160919	Btau4.0	1	76052635
Hapmap33028-BTA-147613	Btau4.0	1	93660136
ARS-BFGL-NGS-33623	Btau4.0	1	110679610
ARS-USMARC-Parent-DQ404151-rs29019282	Btau4.0	1	110940742
Hapmap24093-BTA-150863	Btau4.0	1	121685044
Hapmap23999-BTA-146876	Btau4.0	1	138912430
Hapmap31496-BTA-156726	Btau4.0	1	155478288
Hapmap32375-BTA-158518	Btau4.0	2	4032
Hapmap25534-BTA-133814	Btau4.0	2	4066
BTA-47089-no-rs	Btau4.0	2	5460
BTA-02913-rs29010456	Btau4.0	2	5816
BTA-101353-no-rs	Btau4.0	2	6748
BTA-47092-no-rs	Btau4.0	2	15574
Hapmap40162-BTA-106384	Btau4.0	2	17134
Hapmap53684-rs29025784	Btau4.0	2	21767
BTA-49495-no-rs	Btau4.0	2	23783
BTA-68746-no-rs	Btau4.0	2	26145
BTA-114831-no-rs	Btau4.0	2	56201
Hapmap23447-BTA-47495	Btau4.0	2	81462
BTA-05855-no-rs	Btau4.0	2	100091
Hapmap34848-BES1_Contig523_1341	Btau4.0	2	105004
ARS-USMARC-Parent-AY776154-no-rs	Btau4.0	2	21560141
Hapmap31748-BTA-133719	Btau4.0	2	23205690
ARS-BFGL-NGS-45548	Btau4.0	2	44160899
ARS-USMARC-Parent-DQ422949-rs29011466	Btau4.0	2	47797827
INRA-180	Btau4.0	2	50091826
Hapmap23329-BTA-157704	Btau4.0	2	91440102
Hapmap33034-BTA-149129	Btau4.0	2	94285210
Hapmap33390-BTA-157206	Btau4.0	2	97639061
ARS-BFGL-NGS-104227	Btau4.0	2	132476557
Hapmap48432-BTA-67079	Btau4.0	3	862
BTA-67015-no-rs	Btau4.0	3	997
BTA-121571-no-rs	Btau4.0	3	1524
Hapmap51921-BTA-87964	Btau4.0	3	2164
Hapmap39877-BTA-99831	Btau4.0	3	11123
BTA-14976-no-rs	Btau4.0	3	32265
BTA-20420-no-rs	Btau4.0	3	33092
BTA-68737-no-rs	Btau4.0	3	34470
Hapmap50576-BTA-114951	Btau4.0	3	179368
Hapmap39890-BTA-117039	Btau4.0	3	11175629
ARS-USMARC-Parent-DQ435443-rs29010802	Btau4.0	3	49982201
ARS-USMARC-Parent-AY842474-rs29003226	Btau4.0	3	50318222
INRA-185	Btau4.0	3	60768748
ARS-BFGL-NGS-69251	Btau4.0	3	60878009
ARS-USMARC-Parent-DQ489377-rs29026932	Btau4.0	3	77883375
Hapmap26962-BTA-141949	Btau4.0	4	1621
Hapmap51512-BTA-88181	Btau4.0	4	2207
Hapmap33679-BTA-161724	Btau4.0	4	10663
Hapmap38667-BTA-28216	Btau4.0	4	20936
Hapmap42498-BTA-29406	Btau4.0	4	51402
Hapmap51293-BTA-71066	Btau4.0	4	78107
BTA-71063-no-rs	Btau4.0	4	149659
ARS-USMARC-Parent-AY842475-rs29002127	Btau4.0	4	298878
BTA-19475-no-rs	Btau4.0	4	11552571
Hapmap32817-BTA-142177	Btau4.0	4	53351095
BTA-101495-no-rs	Btau4.0	4	83272843
Hapmap32994-BTA-129131	Btau4.0	4	84868876
ARS-BFGL-NGS-92104	Btau4.0	4	87565880
ARS-BFGL-NGS-27970	Btau4.0	4	91006407
ARS-BFGL-NGS-45087	Btau4.0	4	119703517
Hapmap23220-BTA-155380	Btau4.0	5	252
Hapmap58252-rs29024363	Btau4.0	5	781
BTA-61857-no-rs	Btau4.0	5	1052
BTA-103859-no-rs	Btau4.0	5	1408
BTA-40574-no-rs	Btau4.0	5	1887
Hapmap54173-rs29021717	Btau4.0	5	2340
BTA-74159-no-rs	Btau4.0	5	2496
BTA-75452-no-rs	Btau4.0	5	6652
BTA-73580-no-rs	Btau4.0	5	8223
BTA-74036-no-rs	Btau4.0	5	58772
ARS-USMARC-Parent-DQ470475-no-rs	Btau4.0	5	6528588
BTA-98390-no-rs	Btau4.0	5	50675444
ARS-USMARC-Parent-AY844963-rs17871338	Btau4.0	5	64666893
ARS-BFGL-NGS-60284	Btau4.0	5	68697074
ARS-USMARC-Parent-DQ846688-rs29023691	Btau4.0	5	78222736
BTA-74892-no-rs	Btau4.0	5	112842402
Hapmap27542-BTC-062507	Btau4.0	6	1887
Hapmap33079-BTA-163567	Btau4.0	6	1936
Hapmap55589-rs29013237	Btau4.0	6	2414
Hapmap50117-BTA-81807	Btau4.0	6	3803
Hapmap28009-BTC-040457	Btau4.0	6	5650
BTA-77629-no-rs	Btau4.0	6	6627
Hapmap23797-BTC-045584	Btau4.0	6	7703
Hapmap33400-BTA-163781	Btau4.0	6	9341
Hapmap26280-BTC-045738	Btau4.0	6	20535
Hapmap35054-BES7_Contig354_1224	Btau4.0	6	20999
Hapmap27696-BTC-045782	Btau4.0	6	34692
Hapmap58425-rs29021238	Btau4.0	6	35271
ARS-USMARC-Parent-AY849381-rs29003287	Btau4.0	6	13138269
Hapmap30798-BTA-134389	Btau4.0	6	16954361
BTA-110823-no-rs	Btau4.0	6	20371271
ARS-USMARC-Parent-DQ789028-rs29017713	Btau4.0	6	29239362
Hapmap27326-BTC-051854	Btau4.0	6	39915858
BTA-88763-no-rs	Btau4.0	6	42980062
BTA-76008-no-rs	Btau4.0	6	44476781
BTA-77952-no-rs	Btau4.0	6	75285715
UA-IFASA-7984	Btau4.0	6	77293136
ARS-BFGL-NGS-107422	Btau4.0	6	77774051
ARS-BFGL-NGS-10091	Btau4.0	6	83229919
Hapmap42327-BTA-78943	Btau4.0	7	4712
UA-IFASA-5392	Btau4.0	7	16887
UA-IFASA-5544	Btau4.0	7	24177
Hapmap49378-BTA-92183	Btau4.0	7	43459
Hapmap51847-BTA-65420	Btau4.0	7	65870
ARS-USMARC-Parent-DQ786758-rs29024430	Btau4.0	7	15211137
Hapmap26984-BTA-150427	Btau4.0	7	38042438
BTA-23530-no-rs	Btau4.0	7	41078056
BTB-01991791	Btau4.0	7	41816550
Hapmap26730-BTA-154455	Btau4.0	7	43224267
ARS-USMARC-Parent-DQ916057-rs29009979	Btau4.0	7	51918028
BTA-104184-no-rs	Btau4.0	7	54653665
BTA-78846-no-rs	Btau4.0	7	65931387
BTB-01798822	Btau4.0	7	77299117
BTB-01878273	Btau4.0	7	107500146
Hapmap57802-rs29009571	Btau4.0	8	491
Hapmap42099-BTA-120289	Btau4.0	8	565
Hapmap32076-BTA-145652	Btau4.0	8	1373
Hapmap41606-BTA-64576	Btau4.0	8	1893
Hapmap46880-BTA-81470	Btau4.0	8	4892
Hapmap49424-BTA-105436	Btau4.0	8	9456
Hapmap40379-BTA-98361	Btau4.0	8	9597
Hapmap31884-BTA-83704	Btau4.0	8	11529
BTA-118236-no-rs	Btau4.0	8	20948
Hapmap24463-BTA-28206	Btau4.0	8	22150
Hapmap31155-BTA-153044	Btau4.0	8	26638
Hapmap50647-BTA-29448	Btau4.0	8	34574
Hapmap51769-BTA-81858	Btau4.0	8	34704
Hapmap31116-BTA-143121	Btau4.0	8	37197
ARS-BFGL-NGS-14727	Btau4.0	8	13477010
Hapmap26999-BTA-153181	Btau4.0	8	22975598
Hapmap24701-BTA-160161	Btau4.0	8	24376423
Hapmap29696-BTA-163990	Btau4.0	8	27748625
ARS-BFGL-NGS-116719	Btau4.0	8	31382464
ARS-USMARC-Parent-AY850194-no-rs	Btau4.0	8	32577723
BTA-114929-no-rs	Btau4.0	8	34183556
Hapmap31805-BTA-154485	Btau4.0	8	36232703
BTA-80964-no-rs	Btau4.0	8	38583821
Hapmap25286-BTA-145701	Btau4.0	8	38789422
ARS-BFGL-NGS-92271	Btau4.0	8	87810616
BTA-102583-no-rs	Btau4.0	8	101402046
Hapmap25568-BTA-146162	Btau4.0	8	105907435
BTA-92485-no-rs	Btau4.0	9	671
BTA-111934-no-rs	Btau4.0	9	872
Hapmap39541-BTA-118502	Btau4.0	9	1152
Hapmap50484-BTA-83557	Btau4.0	9	2064
Hapmap41661-BTA-84825	Btau4.0	9	2982
UA-IFASA-6733	Btau4.0	9	3031
BTA-101467-no-rs	Btau4.0	9	4162
Hapmap40028-BTA-84686	Btau4.0	9	5619
BTA-85138-no-rs	Btau4.0	9	5833
BTA-83131-no-rs	Btau4.0	9	7648
BTA-83045-no-rs	Btau4.0	9	9974
Hapmap57000-rs29011304	Btau4.0	9	26662
UA-IFASA-4566	Btau4.0	9	27111
Hapmap40046-BTA-117691	Btau4.0	9	34190
BTA-105963-no-rs	Btau4.0	9	11363455
INRA-222	Btau4.0	9	23842547
ARS-USMARC-Parent-DQ846689-rs29011985	Btau4.0	9	31302036
Hapmap27012-BTA-158203	Btau4.0	9	38773068
BTA-92862-no-rs	Btau4.0	9	53808310
ARS-USMARC-Parent-DQ786765-rs29009858	Btau4.0	9	70056929
BTA-84297-no-rs	Btau4.0	9	77830519
Hapmap39767-BTA-63294	Btau4.0	10	943
Hapmap40849-BTA-98725	Btau4.0	10	1019
Hapmap31149-BTA-152372	Btau4.0	10	5161
Hapmap28049-BTA-148967	Btau4.0	10	10318
BTA-76282-no-rs	Btau4.0	10	14777
BTA-118104-no-rs	Btau4.0	10	15075
Hapmap55817-rs29016350	Btau4.0	10	35220
ARS-BFGL-NGS-96729	Btau4.0	10	10815124
UA-IFASA-7130	Btau4.0	10	15260613
Hapmap43780-BTA-117922	Btau4.0	10	20677218
Hapmap57900-rs29027640	Btau4.0	10	24912901
ARS-USMARC-Parent-DQ984827-rs29012019	Btau4.0	10	43279114
Hapmap31793-BTA-150419	Btau4.0	10	46458928
Hapmap24700-BTA-160127	Btau4.0	10	56149770
BTA-87642-no-rs	Btau4.0	10	61308735
ARS-USMARC-Parent-DQ984825-rs29012457	Btau4.0	10	72176473
Hapmap33063-BTA-159155	Btau4.0	10	90105724
BTA-19184-no-rs	Btau4.0	10	95524761
Hapmap32865-BTA-160282	Btau4.0	10	97337756
Hapmap57046-rs29017141	Btau4.0	10	119550142
Hapmap40650-BTA-112268	Btau4.0	10	119596824
Hapmap39967-BTA-111376	Btau4.0	11	920
BTA-110370-no-rs	Btau4.0	11	5930
ARS-USMARC-Parent-DQ837646-rs29012894	Btau4.0	11	3076275
Hapmap30502-BTA-126056	Btau4.0	11	4719859
ARS-USMARC-Parent-DQ837645-rs29015870	Btau4.0	11	19117264
UA-IFASA-7712	Btau4.0	11	28440066
ARS-USMARC-Parent-AY851162-no-rs	Btau4.0	11	32873367
Hapmap25856-BTA-149687	Btau4.0	11	33834386
ARS-USMARC-Parent-DQ837643-rs29018818	Btau4.0	11	51480970
Hapmap47565-BTA-31771	Btau4.0	12	450
Hapmap48195-BTA-116793	Btau4.0	12	3276
BTA-31466-no-rs	Btau4.0	12	6536
BTA-26970-no-rs	Btau4.0	12	6934
BTA-20724-no-rs	Btau4.0	12	16643
Hapmap26644-BTA-127355	Btau4.0	12	19065
BTA-18975-no-rs	Btau4.0	12	6351822
BTB-01412073	Btau4.0	12	8240704
Hapmap27218-BTA-160553	Btau4.0	12	26097565
BTA-66656-no-rs	Btau4.0	12	33027335
ARS-USMARC-Parent-DQ832700-rs29012872	Btau4.0	12	45459287
Hapmap49113-BTA-30008	Btau4.0	12	49826074
BTA-27008-no-rs	Btau4.0	12	63324134
BTA-27426-no-rs	Btau4.0	13	6040
BTA-14515-no-rs	Btau4.0	13	22788
Hapmap54192-rs29025257	Btau4.0	13	27739
BTA-115023-no-rs	Btau4.0	13	89792
UA-IFASA-3974	Btau4.0	13	128842
Hapmap23259-BTA-128080	Btau4.0	13	14379268
ARS-USMARC-Parent-AY853302-no-rs	Btau4.0	13	29637301
BTA-102976-no-rs	Btau4.0	13	33885052
ARS-USMARC-Parent-AY853303-no-rs	Btau4.0	13	54843496
Hapmap29868-BTA-32784	Btau4.0	13	127944726
UA-IFASA-8766	Btau4.0	14	1182
Hapmap42591-BTA-57149	Btau4.0	14	1909
Hapmap48753-BTA-42138	Btau4.0	14	3833
Hapmap32910-BTC-001623	Btau4.0	14	4233
Hapmap29758-BTC-003619	Btau4.0	14	5261
BTA-90428-no-rs	Btau4.0	14	5387
Hapmap31680-BTC-068499	Btau4.0	14	5896
Hapmap30927-BTC-009475	Btau4.0	14	7028
Hapmap32664-BTA-35163	Btau4.0	14	8840
UA-IFASA-5815	Btau4.0	14	160885
ARS-USMARC-Parent-DQ846690-no-rs	Btau4.0	14	2757890
ARS-USMARC-Parent-DQ984826-rs29027559	Btau4.0	14	11179888
BTB-00561300	Btau4.0	14	26597054
UA-IFASA-7656	Btau4.0	14	30605381
UA-IFASA-6924	Btau4.0	14	34605105
UA-IFASA-6870	Btau4.0	14	61430523
BTA-100160-no-rs	Btau4.0	14	73691257
Hapmap54259-rs29018653	Btau4.0	15	4562
Hapmap5661-BTA-37391	Btau4.0	15	27588
BTA-37355-no-rs	Btau4.0	15	28641
Hapmap33953-BES4_Contig513_1142	Btau4.0	15	74179
ARS-USMARC-Parent-EF042090-no-rs	Btau4.0	15	10301216
BTA-01982-no-rs	Btau4.0	15	23509160
Hapmap25243-BTA-129876	Btau4.0	15	38259692
Hapmap46697-BTA-38171	Btau4.0	16	2240
Hapmap47277-BTA-38408	Btau4.0	16	44020
BTA-23687-no-rs	Btau4.0	16	8060008
ARS-BFGL-NGS-59462	Btau4.0	16	15661558
ARS-USMARC-Parent-AY857620-rs17871214	Btau4.0	16	46492210
ARS-USMARC-Parent-DQ846695-no-rs	Btau4.0	16	60369200
Hapmap32603-BTA-150569	Btau4.0	16	76505271
Hapmap23443-BTA-161049	Btau4.0	17	7913
Hapmap48551-BTA-00714	Btau4.0	17	83420
ARS-USMARC-Parent-DQ381152-rs29002408	Btau4.0	17	10136526
ARS-BFGL-NGS-39400	Btau4.0	17	16340418
ARS-USMARC-Parent-AY858890-rs29002256	Btau4.0	17	19983638
ARS-BFGL-BAC-35948	Btau4.0	17	21450465
ARS-USMARC-Parent-AY860426-no-rs	Btau4.0	17	34818240
ARS-BFGL-NGS-102178	Btau4.0	17	43369903
Hapmap58838-rs29018758	Btau4.0	17	45913105
ARS-BFGL-NGS-9438	Btau4.0	17	52798617
BTA-121111-no-rs	Btau4.0	18	2189
Hapmap52930-rs29019965	Btau4.0	18	27074
Hapmap39488-BTA-42969	Btau4.0	18	46144
UA-IFASA-5348	Btau4.0	18	74418
ARS-USMARC-Parent-EF028073-rs29014953	Btau4.0	18	993756
ARS-USMARC-Parent-DQ916059-rs29009907	Btau4.0	18	3213956
Hapmap24300-BTA-147316	Btau4.0	18	9902190
ARS-USMARC-Parent-AY863214-rs17871744	Btau4.0	18	37564713
ARS-USMARC-Parent-AY914316-rs17871403	Btau4.0	18	44145111
BTB-02086108	Btau4.0	18	58587069
Hapmap44079-BTA-45543	Btau4.0	19	993
Hapmap38228-BTA-46092	Btau4.0	19	9176
Hapmap56957-ss46526454	Btau4.0	19	12597
Hapmap23682-BTA-123103	Btau4.0	19	14851
UA-IFASA-5845	Btau4.0	19	107267
Hapmap25248-BTA-132715	Btau4.0	19	108634
UA-IFASA-9045	Btau4.0	19	118130
ARS-USMARC-Parent-DQ888311-rs29017313	Btau4.0	19	5743151
ARS-USMARC-Parent-EF026084-rs29025380	Btau4.0	19	11856767
ARS-USMARC-Parent-DQ888312-rs29015945	Btau4.0	19	29566850
Hapmap52998-ss46526120	Btau4.0	19	32420868
Hapmap30522-BTA-133007	Btau4.0	19	33845423
BTA-45114-no-rs	Btau4.0	19	35376089
ARS-USMARC-Parent-AY916666-no-rs	Btau4.0	19	37367051
ARS-USMARC-Parent-EF164803-rs29011141	Btau4.0	19	47383084
Hapmap24011-BTA-157059	Btau4.0	20	642
BTA-123538-no-rs	Btau4.0	20	2264
ARS-USMARC-Parent-DQ888313-no-rs	Btau4.0	20	10194186
ARS-USMARC-Parent-DQ990835-rs29012811	Btau4.0	20	24571881
ARS-USMARC-Parent-AY919868-rs29002211	Btau4.0	20	31525851
Hapmap29173-BTA-135248	Btau4.0	20	57025464
BTA-52234-no-rs	Btau4.0	21	2711
Hapmap32329-BTA-147054	Btau4.0	21	3797
Hapmap41894-BTA-52700	Btau4.0	21	4438
BTA-51814-no-rs	Btau4.0	21	5931
Hapmap55117-rs29020058	Btau4.0	21	29594
UA-IFASA-5666	Btau4.0	21	43787
DIAS-250	Btau4.0	21	59063
Hapmap31201-BTA-162197	Btau4.0	21	90887
BTA-53421-no-rs	Btau4.0	21	10497031
BTA-53429-no-rs	Btau4.0	21	12009434
ARS-USMARC-Parent-EF093511-rs29012316	Btau4.0	21	21597599
BTA-100424-no-rs	Btau4.0	21	48640667
ARS-BFGL-NGS-53154	Btau4.0	21	58214437
ARS-BFGL-NGS-109976	Btau4.0	21	68556568
BTA-91650-no-rs	Btau4.0	22	5246
BTA-79149-no-rs	Btau4.0	22	6882
Hapmap43051-BTA-79151	Btau4.0	22	10891
Hapmap46833-BTA-54748	Btau4.0	22	83567
BTA-74745-no-rs	Btau4.0	22	107133
UA-IFASA-5556	Btau4.0	22	3384567
ARS-USMARC-Parent-EF093510-rs29010035	Btau4.0	22	39797272
Hapmap31780-BTA-147296	Btau4.0	23	9738
BTA-56614-no-rs	Btau4.0	23	18403
Hapmap49834-BTA-104472	Btau4.0	23	20183
Hapmap22709-BTA-137286	Btau4.0	23	30227
Hapmap23563-BTA-153708	Btau4.0	23	30532
BTA-94041-no-rs	Btau4.0	23	53224
BTA-122302-no-rs	Btau4.0	23	63956
BTA-86477-no-rs	Btau4.0	23	115022
ARS-BFGL-NGS-68679	Btau4.0	23	342563
INRA-443	Btau4.0	23	6228806
ARS-USMARC-Parent-AY929334-no-rs	Btau4.0	23	8790334
BTA-27247-no-rs	Btau4.0	23	22458431
ARS-USMARC-Parent-AY937242-rs17872223	Btau4.0	23	25106718
ARS-USMARC-Parent-EF089234-rs29020870	Btau4.0	23	44570239
ARS-BFGL-BAC-36422	Btau4.0	23	51615773
Hapmap44101-BTA-57488	Btau4.0	24	2261
Hapmap38040-BTA-58035	Btau4.0	24	2293
Hapmap43124-BTA-102567	Btau4.0	24	17009
ARS-USMARC-Parent-DQ995977-rs29020834	Btau4.0	24	1360062
ARS-BFGL-NGS-109955	Btau4.0	24	11923461
ARS-BFGL-NGS-12492	Btau4.0	24	18726094
Hapmap31844-BTA-162527	Btau4.0	24	30326289
ARS-USMARC-Parent-AY939849-rs17870274	Btau4.0	24	44567435
Hapmap42597-BTA-59441	Btau4.0	25	3230
Hapmap31274-BTC-028005	Btau4.0	25	5285
Hapmap25406-BTC-027475	Btau4.0	25	7200
Hapmap26623-BTC-073724	Btau4.0	25	19207
ARS-USMARC-Parent-EF034083-rs29018286	Btau4.0	25	4110047
ARS-BFGL-NGS-16000	Btau4.0	25	14425820
ARS-USMARC-Parent-AY941204-rs17872131	Btau4.0	25	17192836
Hapmap60921-rs29024733	Btau4.0	26	6050
Hapmap49372-BTA-91009	Btau4.0	26	22403
BTA-27162-no-rs	Btau4.0	26	73092
BTA-120369-no-rs	Btau4.0	26	265366
BTA-26713-no-rs	Btau4.0	26	1966809
BTA-61921-no-rs	Btau4.0	26	10659321
ARS-USMARC-Parent-EF150946-rs29023666	Btau4.0	26	10836279
Hapmap25260-BTA-139158	Btau4.0	26	48123885
Hapmap58569-ss46526690	Btau4.0	26	50201592
BTA-119763-no-rs	Btau4.0	27	10240021
BTA-105503-no-rs	Btau4.0	27	11131558
ARS-USMARC-Parent-EF093512-rs29013546	Btau4.0	27	12431519
BTA-58795-no-rs	Btau4.0	27	13578451
ARS-USMARC-Parent-EF034084-rs29016185	Btau4.0	27	18046912
Hapmap26671-BTA-139442	Btau4.0	27	33114315
Hapmap43150-BTA-110538	Btau4.0	28	18435
Hapmap27956-BTA-139654	Btau4.0	28	6413494
ARS-USMARC-Parent-EF034087-no-rs	Btau4.0	28	11844443
Hapmap27165-BTA-139884	Btau4.0	28	21786817
Hapmap27166-BTA-139945	Btau4.0	28	22744897
ARS-USMARC-Parent-EF026086-rs29013660	Btau4.0	28	29697791
BTA-64266-no-rs	Btau4.0	28	39439714
UA-IFASA-7997	Btau4.0	29	912
Hapmap51478-BTA-65660	Btau4.0	29	4476
Hapmap41324-BTA-65017	Btau4.0	29	6519
BTA-65537-no-rs	Btau4.0	29	21805
Hapmap46856-BTA-64855	Btau4.0	29	53165
Hapmap33865-BES2_Contig389_1251	Btau4.0	29	61210
Hapmap32983-BTA-112295	Btau4.0	29	65750
BTB-01386016	Btau4.0	29	4023681
BTA-18405-no-rs	Btau4.0	29	6241573
ARS-USMARC-Parent-AY856094-rs17871190	Btau4.0	29	6514424
Hapmap43646-BTA-66397	Btau4.0	29	10763271
BTA-117784-no-rs	Btau4.0	29	16025428
BTA-24575-no-rs	Btau4.0	29	19741107
BTA-31876-no-rs	Btau4.0	29	22889585
ARS-USMARC-Parent-DQ404153-no-rs	Btau4.0	29	39386277
Hapmap32359-BTA-154598	Btau4.0	29	43894288
CAPN1_1	Btau4.0	29	45221191
Hapmap39808-BTA-119350	Btau4.0	X	1423
Hapmap31822-BTA-157009	Btau4.0	X	3742
Hapmap24857-BTA-151838	Btau4.0	X	7847
BTA-91144-no-rs	Btau4.0	X	34979
BTA-21956-no-rs	Btau4.0	X	84038
Hapmap45528-BTA-102311	Btau4.0	X	136085
BTB-01352031	Btau4.0	X	5154371
Hapmap39261-BTA-29176	Btau4.0	X	53530717
BTA-107979-no-rs	Btau4.0	X	78111084
BTA-13310-rs29018272	Btau4.0	X	79642624
