# Supplementary material for: Snat: a SNP annotation tool for bovine by integrating various sources of genomic information
Source: BMC Genet. 2011 Oct 7;12:85. doi: 10.1186/1471-2156-12-85 (PMC3224132; doi:10.1186/1471-2156-12-85)
Supplement: Additional file 4 — Information of 20 significant SNPs identified associated with milk yield. This table lists positions of 20 significant SNPs based on Btau4.0 identified associated with milk yield from our recent GWAS results (Jiang et al., 2010). [file 1471-2156-12-85-S4.XLS]

## Sheet: Sheet1
SNP Name	Chr.	Position (bp)
ARS-BFGL-NGS-91705	1	149650628
Hapmap38643-BTA-95454	3	92862402
BFGL-NGS-110018	5	64833594
ARS-BFGL-NGS-49079	9	5763632
BTB-01921442	9	21062122
Hapmap30383-BTC-005848	14	76703
ARS-BFGL-NGS-57820	14	236532
ARS-BFGL-NGS-34135	14	260341
ARS-BFGL-NGS-94706	14	281533
ARS-BFGL-NGS-4939	14	443937
Hapmap52798-ss46526455	14	565311
ARS-BFGL-NGS-107379	14	679600
UA-IFASA-6878	14	1044041
Hapmap25486-BTC-072553	14	1285037
Hapmap30646-BTC-002054	14	1461085
Hapmap30086-BTC-002066	14	1490178
ARS-BFGL-NGS-100480	14	2607583
UA-IFASA-6329	14	3465237
BFGL-NGS-110563	14	3799228
Hapmap50053-BTA-61516	26	39018261
