# Supplementary material for: Snat: a SNP annotation tool for bovine by integrating various sources of genomic information
Source: BMC Genet. 2011 Oct 7;12:85. doi: 10.1186/1471-2156-12-85 (PMC3224132; doi:10.1186/1471-2156-12-85)
Supplement: Additional file 5 — The raw annotation outputs for the 20 significant SNPs using Snat. SNPs within 5k bp region away from these 20 SNPs are annotated by Snat. All the data are printed into the raw text file. [file 1471-2156-12-85-S5.TXT]

>>Region: Within 5k bp from the locus Chr1,149650628
In total: 20 SNP(s)
>>No.1
[SNP information]
Position_of_found_SNP: Chr1,149645723	Distance: 4905
SNP_ID: rs110615366	Heterozygosity: 0
GeneID	Function	Position_in_codon	Allele	Protein_residue	Amino_acid_position	Codon_position_on_mRNA
614166	nearGene-5	0			0	
100336365	intron	0			0	
[Gene information]
Gene_Id	Gene_Symbol	Gene_Name	Location	Type_of_gene
614166	LOC614166	similar to Uncharacterized protein C8orf42 homolog	-	protein-coding
[GeneRIFs]
PubMed_Id	Description
No GeneRIFs Found.
[Uniprot Protein information]
Acc	Rec_name	Prot_length	Status	Function	Subunit	Subcellular	PTM
No Information Found.
[QTL information]
QTL_Id	QTL_Trait	QTL_Type	QTL_Pvalue	QTL_Fvalue	QTL_Variance	QTL_PubMed_Id	QTL_Region
10647	Body weight (weaning)	Significant	3.54	-	-	ISU0041	Chr1:133500304-156647138
1450	Chest width	Significant	<0.05	10.05	-	ISU0026	Chr1:122708689-151468516
5000	Interval to first estrus after calving	Significant	0.022	-	-	19389971	Chr1:145040661-154015460
11321	Milk fat yield (EBV)	Significant	0.047	1.51	-	19841231	Chr1:145040661-154015460
4999	Veterinary treatments	Significant	0.002	-	-	19389971	Chr1:145040661-154015460
[GO information]
Accession	Term	Ontology	Definition
No Information Found.
[KEGG Pathway information]
Entry	Name	Description	Class
No Information Found.
[HCE information]
No information. The SNP is not in a HCE.
[OMIA information]
No Information Found.
>>No.2
[SNP information]
Position_of_found_SNP: Chr1,149645735	Distance: 4893
SNP_ID: rs111001866	Heterozygosity: 0
GeneID	Function	Position_in_codon	Allele	Protein_residue	Amino_acid_position	Codon_position_on_mRNA
614166	nearGene-5	0			0	
100336365	intron	0			0	
[Gene information]
Gene_Id	Gene_Symbol	Gene_Name	Location	Type_of_gene
614166	LOC614166	similar to Uncharacterized protein C8orf42 homolog	-	protein-coding
[GeneRIFs]
PubMed_Id	Description
No GeneRIFs Found.
[Uniprot Protein information]
Acc	Rec_name	Prot_length	Status	Function	Subunit	Subcellular	PTM
No Information Found.
[QTL information]
QTL_Id	QTL_Trait	QTL_Type	QTL_Pvalue	QTL_Fvalue	QTL_Variance	QTL_PubMed_Id	QTL_Region
10647	Body weight (weaning)	Significant	3.54	-	-	ISU0041	Chr1:133500304-156647138
1450	Chest width	Significant	<0.05	10.05	-	ISU0026	Chr1:122708689-151468516
5000	Interval to first estrus after calving	Significant	0.022	-	-	19389971	Chr1:145040661-154015460
11321	Milk fat yield (EBV)	Significant	0.047	1.51	-	19841231	Chr1:145040661-154015460
4999	Veterinary treatments	Significant	0.002	-	-	19389971	Chr1:145040661-154015460
[GO information]
Accession	Term	Ontology	Definition
No Information Found.
[KEGG Pathway information]
Entry	Name	Description	Class
No Information Found.
[HCE information]
No information. The SNP is not in a HCE.
[OMIA information]
No Information Found.
>>No.3
[SNP information]
Position_of_found_SNP: Chr1,149646054	Distance: 4574
SNP_ID: rs110215416	Heterozygosity: 0
GeneID	Function	Position_in_codon	Allele	Protein_residue	Amino_acid_position	Codon_position_on_mRNA
614166	nearGene-5	0			0	
100336365	nearGene-5	0			0	
[Gene information]
Gene_Id	Gene_Symbol	Gene_Name	Location	Type_of_gene
614166	LOC614166	similar to Uncharacterized protein C8orf42 homolog	-	protein-coding
[GeneRIFs]
PubMed_Id	Description
No GeneRIFs Found.
[Uniprot Protein information]
Acc	Rec_name	Prot_length	Status	Function	Subunit	Subcellular	PTM
No Information Found.
[QTL information]
QTL_Id	QTL_Trait	QTL_Type	QTL_Pvalue	QTL_Fvalue	QTL_Variance	QTL_PubMed_Id	QTL_Region
10647	Body weight (weaning)	Significant	3.54	-	-	ISU0041	Chr1:133500304-156647138
1450	Chest width	Significant	<0.05	10.05	-	ISU0026	Chr1:122708689-151468516
5000	Interval to first estrus after calving	Significant	0.022	-	-	19389971	Chr1:145040661-154015460
11321	Milk fat yield (EBV)	Significant	0.047	1.51	-	19841231	Chr1:145040661-154015460
4999	Veterinary treatments	Significant	0.002	-	-	19389971	Chr1:145040661-154015460
[GO information]
Accession	Term	Ontology	Definition
No Information Found.
[KEGG Pathway information]
Entry	Name	Description	Class
No Information Found.
[HCE information]
No information. The SNP is not in a HCE.
[OMIA information]
No Information Found.
>>No.4
[SNP information]
Position_of_found_SNP: Chr1,149646224	Distance: 4404
SNP_ID: rs110218173	Heterozygosity: 0
GeneID	Function	Position_in_codon	Allele	Protein_residue	Amino_acid_position	Codon_position_on_mRNA
614166	nearGene-5	0			0	
100336365	nearGene-5	0			0	
[Gene information]
Gene_Id	Gene_Symbol	Gene_Name	Location	Type_of_gene
614166	LOC614166	similar to Uncharacterized protein C8orf42 homolog	-	protein-coding
[GeneRIFs]
PubMed_Id	Description
No GeneRIFs Found.
[Uniprot Protein information]
Acc	Rec_name	Prot_length	Status	Function	Subunit	Subcellular	PTM
No Information Found.
[QTL information]
QTL_Id	QTL_Trait	QTL_Type	QTL_Pvalue	QTL_Fvalue	QTL_Variance	QTL_PubMed_Id	QTL_Region
10647	Body weight (weaning)	Significant	3.54	-	-	ISU0041	Chr1:133500304-156647138
1450	Chest width	Significant	<0.05	10.05	-	ISU0026	Chr1:122708689-151468516
5000	Interval to first estrus after calving	Significant	0.022	-	-	19389971	Chr1:145040661-154015460
11321	Milk fat yield (EBV)	Significant	0.047	1.51	-	19841231	Chr1:145040661-154015460
4999	Veterinary treatments	Significant	0.002	-	-	19389971	Chr1:145040661-154015460
[GO information]
Accession	Term	Ontology	Definition
No Information Found.
[KEGG Pathway information]
Entry	Name	Description	Class
No Information Found.
[HCE information]
No information. The SNP is not in a HCE.
[OMIA information]
No Information Found.
>>No.5
[SNP information]
Position_of_found_SNP: Chr1,149647988	Distance: 2640
SNP_ID: rs43282020	Heterozygosity: 0
GeneID	Function	Position_in_codon	Allele	Protein_residue	Amino_acid_position	Codon_position_on_mRNA
No information. The SNP is not in a gene.
[Gene information]
No information. The SNP is not in a gene.
[GeneRIFs]
No information. The SNP is not in a gene.
[Uniprot Protein information]
No information. The SNP is not in a gene.
[QTL information]
QTL_Id	QTL_Trait	QTL_Type	QTL_Pvalue	QTL_Fvalue	QTL_Variance	QTL_PubMed_Id	QTL_Region
10647	Body weight (weaning)	Significant	3.54	-	-	ISU0041	Chr1:133500304-156647138
1450	Chest width	Significant	<0.05	10.05	-	ISU0026	Chr1:122708689-151468516
5000	Interval to first estrus after calving	Significant	0.022	-	-	19389971	Chr1:145040661-154015460
11321	Milk fat yield (EBV)	Significant	0.047	1.51	-	19841231	Chr1:145040661-154015460
4999	Veterinary treatments	Significant	0.002	-	-	19389971	Chr1:145040661-154015460
[GO information]
No information. The SNP is not in a gene.
[KEGG Pathway information]
No information. The SNP is not in a gene.
[HCE information]
No information. The SNP is not in a HCE.
[OMIA information]
No information. The SNP is not in a gene.
>>No.6
[SNP information]
Position_of_found_SNP: Chr1,149648502	Distance: 2126
SNP_ID: rs43282019	Heterozygosity: 0
GeneID	Function	Position_in_codon	Allele	Protein_residue	Amino_acid_position	Codon_position_on_mRNA
No information. The SNP is not in a gene.
[Gene information]
No information. The SNP is not in a gene.
[GeneRIFs]
No information. The SNP is not in a gene.
[Uniprot Protein information]
No information. The SNP is not in a gene.
[QTL information]
QTL_Id	QTL_Trait	QTL_Type	QTL_Pvalue	QTL_Fvalue	QTL_Variance	QTL_PubMed_Id	QTL_Region
10647	Body weight (weaning)	Significant	3.54	-	-	ISU0041	Chr1:133500304-156647138
1450	Chest width	Significant	<0.05	10.05	-	ISU0026	Chr1:122708689-151468516
5000	Interval to first estrus after calving	Significant	0.022	-	-	19389971	Chr1:145040661-154015460
11321	Milk fat yield (EBV)	Significant	0.047	1.51	-	19841231	Chr1:145040661-154015460
4999	Veterinary treatments	Significant	0.002	-	-	19389971	Chr1:145040661-154015460
[GO information]
No information. The SNP is not in a gene.
[KEGG Pathway information]
No information. The SNP is not in a gene.
[HCE information]
No information. The SNP is not in a HCE.
[OMIA information]
No information. The SNP is not in a gene.
>>No.7
[SNP information]
Position_of_found_SNP: Chr1,149650241	Distance: 387
SNP_ID: rs43282017	Heterozygosity: 0
GeneID	Function	Position_in_codon	Allele	Protein_residue	Amino_acid_position	Codon_position_on_mRNA
No information. The SNP is not in a gene.
[Gene information]
No information. The SNP is not in a gene.
[GeneRIFs]
No information. The SNP is not in a gene.
[Uniprot Protein information]
No information. The SNP is not in a gene.
[QTL information]
QTL_Id	QTL_Trait	QTL_Type	QTL_Pvalue	QTL_Fvalue	QTL_Variance	QTL_PubMed_Id	QTL_Region
10647	Body weight (weaning)	Significant	3.54	-	-	ISU0041	Chr1:133500304-156647138
1450	Chest width	Significant	<0.05	10.05	-	ISU0026	Chr1:122708689-151468516
5000	Interval to first estrus after calving	Significant	0.022	-	-	19389971	Chr1:145040661-154015460
11321	Milk fat yield (EBV)	Significant	0.047	1.51	-	19841231	Chr1:145040661-154015460
4999	Veterinary treatments	Significant	0.002	-	-	19389971	Chr1:145040661-154015460
[GO information]
No information. The SNP is not in a gene.
[KEGG Pathway information]
No information. The SNP is not in a gene.
[HCE information]
No information. The SNP is not in a HCE.
[OMIA information]
No information. The SNP is not in a gene.
>>No.8
[SNP information]
Position_of_found_SNP: Chr1,149650462	Distance: 166
SNP_ID: rs43282016	Heterozygosity: 0
GeneID	Function	Position_in_codon	Allele	Protein_residue	Amino_acid_position	Codon_position_on_mRNA
No information. The SNP is not in a gene.
[Gene information]
No information. The SNP is not in a gene.
[GeneRIFs]
No information. The SNP is not in a gene.
[Uniprot Protein information]
No information. The SNP is not in a gene.
[QTL information]
QTL_Id	QTL_Trait	QTL_Type	QTL_Pvalue	QTL_Fvalue	QTL_Variance	QTL_PubMed_Id	QTL_Region
10647	Body weight (weaning)	Significant	3.54	-	-	ISU0041	Chr1:133500304-156647138
1450	Chest width	Significant	<0.05	10.05	-	ISU0026	Chr1:122708689-151468516
5000	Interval to first estrus after calving	Significant	0.022	-	-	19389971	Chr1:145040661-154015460
11321	Milk fat yield (EBV)	Significant	0.047	1.51	-	19841231	Chr1:145040661-154015460
4999	Veterinary treatments	Significant	0.002	-	-	19389971	Chr1:145040661-154015460
[GO information]
No information. The SNP is not in a gene.
[KEGG Pathway information]
No information. The SNP is not in a gene.
[HCE information]
No information. The SNP is not in a HCE.
[OMIA information]
No information. The SNP is not in a gene.
>>No.9
[SNP information]
Position_of_found_SNP: Chr1,149650628	Distance: 0
SNP_ID: rs43282015	Heterozygosity: 0
GeneID	Function	Position_in_codon	Allele	Protein_residue	Amino_acid_position	Codon_position_on_mRNA
No information. The SNP is not in a gene.
[Gene information]
No information. The SNP is not in a gene.
[GeneRIFs]
No information. The SNP is not in a gene.
[Uniprot Protein information]
No information. The SNP is not in a gene.
[QTL information]
QTL_Id	QTL_Trait	QTL_Type	QTL_Pvalue	QTL_Fvalue	QTL_Variance	QTL_PubMed_Id	QTL_Region
10647	Body weight (weaning)	Significant	3.54	-	-	ISU0041	Chr1:133500304-156647138
1450	Chest width	Significant	<0.05	10.05	-	ISU0026	Chr1:122708689-151468516
5000	Interval to first estrus after calving	Significant	0.022	-	-	19389971	Chr1:145040661-154015460
11321	Milk fat yield (EBV)	Significant	0.047	1.51	-	19841231	Chr1:145040661-154015460
4999	Veterinary treatments	Significant	0.002	-	-	19389971	Chr1:145040661-154015460
[GO information]
No information. The SNP is not in a gene.
[KEGG Pathway information]
No information. The SNP is not in a gene.
[HCE information]
No information. The SNP is not in a HCE.
[OMIA information]
No information. The SNP is not in a gene.
>>No.10
[SNP information]
Position_of_found_SNP: Chr1,149650653	Distance: 25
SNP_ID: rs43282014	Heterozygosity: 0
GeneID	Function	Position_in_codon	Allele	Protein_residue	Amino_acid_position	Codon_position_on_mRNA
No information. The SNP is not in a gene.
[Gene information]
No information. The SNP is not in a gene.
[GeneRIFs]
No information. The SNP is not in a gene.
[Uniprot Protein information]
No information. The SNP is not in a gene.
[QTL information]
QTL_Id	QTL_Trait	QTL_Type	QTL_Pvalue	QTL_Fvalue	QTL_Variance	QTL_PubMed_Id	QTL_Region
10647	Body weight (weaning)	Significant	3.54	-	-	ISU0041	Chr1:133500304-156647138
1450	Chest width	Significant	<0.05	10.05	-	ISU0026	Chr1:122708689-151468516
5000	Interval to first estrus after calving	Significant	0.022	-	-	19389971	Chr1:145040661-154015460
11321	Milk fat yield (EBV)	Significant	0.047	1.51	-	19841231	Chr1:145040661-154015460
4999	Veterinary treatments	Significant	0.002	-	-	19389971	Chr1:145040661-154015460
[GO information]
No information. The SNP is not in a gene.
[KEGG Pathway information]
No information. The SNP is not in a gene.
[HCE information]
No information. The SNP is not in a HCE.
[OMIA information]
No information. The SNP is not in a gene.
>>No.11
[SNP information]
Position_of_found_SNP: Chr1,149651451	Distance: 823
SNP_ID: rs43282013	Heterozygosity: 0
GeneID	Function	Position_in_codon	Allele	Protein_residue	Amino_acid_position	Codon_position_on_mRNA
No information. The SNP is not in a gene.
[Gene information]
No information. The SNP is not in a gene.
[GeneRIFs]
No information. The SNP is not in a gene.
[Uniprot Protein information]
No information. The SNP is not in a gene.
[QTL information]
QTL_Id	QTL_Trait	QTL_Type	QTL_Pvalue	QTL_Fvalue	QTL_Variance	QTL_PubMed_Id	QTL_Region
10647	Body weight (weaning)	Significant	3.54	-	-	ISU0041	Chr1:133500304-156647138
1450	Chest width	Significant	<0.05	10.05	-	ISU0026	Chr1:122708689-151468516
5000	Interval to first estrus after calving	Significant	0.022	-	-	19389971	Chr1:145040661-154015460
11321	Milk fat yield (EBV)	Significant	0.047	1.51	-	19841231	Chr1:145040661-154015460
4999	Veterinary treatments	Significant	0.002	-	-	19389971	Chr1:145040661-154015460
[GO information]
No information. The SNP is not in a gene.
[KEGG Pathway information]
No information. The SNP is not in a gene.
[HCE information]
No information. The SNP is not in a HCE.
[OMIA information]
No information. The SNP is not in a gene.
>>No.12
[SNP information]
Position_of_found_SNP: Chr1,149651856	Distance: 1228
SNP_ID: rs42508203	Heterozygosity: 0
GeneID	Function	Position_in_codon	Allele	Protein_residue	Amino_acid_position	Codon_position_on_mRNA
531267	intron	0			0	
[Gene information]
Gene_Id	Gene_Symbol	Gene_Name	Location	Type_of_gene
531267	ULK4	CG8866-like	-	protein-coding
[GeneRIFs]
PubMed_Id	Description
No GeneRIFs Found.
[Uniprot Protein information]
Acc	Rec_name	Prot_length	Status	Function	Subunit	Subcellular	PTM
No Information Found.
[QTL information]
QTL_Id	QTL_Trait	QTL_Type	QTL_Pvalue	QTL_Fvalue	QTL_Variance	QTL_PubMed_Id	QTL_Region
10647	Body weight (weaning)	Significant	3.54	-	-	ISU0041	Chr1:133500304-156647138
1450	Chest width	Significant	<0.05	10.05	-	ISU0026	Chr1:122708689-151468516
5000	Interval to first estrus after calving	Significant	0.022	-	-	19389971	Chr1:145040661-154015460
11321	Milk fat yield (EBV)	Significant	0.047	1.51	-	19841231	Chr1:145040661-154015460
4999	Veterinary treatments	Significant	0.002	-	-	19389971	Chr1:145040661-154015460
[GO information]
Accession	Term	Ontology	Definition
No Information Found.
[KEGG Pathway information]
Entry	Name	Description	Class
No Information Found.
[HCE information]
No information. The SNP is not in a HCE.
[OMIA information]
No Information Found.
>>No.13
[SNP information]
Position_of_found_SNP: Chr1,149652084	Distance: 1456
SNP_ID: rs42201643	Heterozygosity: 0
GeneID	Function	Position_in_codon	Allele	Protein_residue	Amino_acid_position	Codon_position_on_mRNA
507082	intron	0			0	
537161	intron	0			0	
[Gene information]
Gene_Id	Gene_Symbol	Gene_Name	Location	Type_of_gene
507082	RALGAPA2	Ral GTPase activating protein, alpha subunit 2 (catalytic)	-	protein-coding
[GeneRIFs]
PubMed_Id	Description
No GeneRIFs Found.
[Uniprot Protein information]
Acc	Rec_name	Prot_length	Status	Function	Subunit	Subcellular	PTM
No Information Found.
[QTL information]
QTL_Id	QTL_Trait	QTL_Type	QTL_Pvalue	QTL_Fvalue	QTL_Variance	QTL_PubMed_Id	QTL_Region
10647	Body weight (weaning)	Significant	3.54	-	-	ISU0041	Chr1:133500304-156647138
1450	Chest width	Significant	<0.05	10.05	-	ISU0026	Chr1:122708689-151468516
5000	Interval to first estrus after calving	Significant	0.022	-	-	19389971	Chr1:145040661-154015460
11321	Milk fat yield (EBV)	Significant	0.047	1.51	-	19841231	Chr1:145040661-154015460
4999	Veterinary treatments	Significant	0.002	-	-	19389971	Chr1:145040661-154015460
[GO information]
Accession	Term	Ontology	Definition
No Information Found.
[KEGG Pathway information]
Entry	Name	Description	Class
No Information Found.
[HCE information]
No information. The SNP is not in a HCE.
[OMIA information]
No Information Found.
>>No.14
[SNP information]
Position_of_found_SNP: Chr1,149652121	Distance: 1493
SNP_ID: rs43392897	Heterozygosity: 0
GeneID	Function	Position_in_codon	Allele	Protein_residue	Amino_acid_position	Codon_position_on_mRNA
505258	UTR-3	0			0	3266
506769	intron	0			0	
[Gene information]
Gene_Id	Gene_Symbol	Gene_Name	Location	Type_of_gene
505258	GYG2	glycogenin 2	-	protein-coding
[GeneRIFs]
PubMed_Id	Description
No GeneRIFs Found.
[Uniprot Protein information]
Acc	Rec_name	Prot_length	Status	Function	Subunit	Subcellular	PTM
No Information Found.
[QTL information]
QTL_Id	QTL_Trait	QTL_Type	QTL_Pvalue	QTL_Fvalue	QTL_Variance	QTL_PubMed_Id	QTL_Region
10647	Body weight (weaning)	Significant	3.54	-	-	ISU0041	Chr1:133500304-156647138
1450	Chest width	Significant	<0.05	10.05	-	ISU0026	Chr1:122708689-151468516
5000	Interval to first estrus after calving	Significant	0.022	-	-	19389971	Chr1:145040661-154015460
11321	Milk fat yield (EBV)	Significant	0.047	1.51	-	19841231	Chr1:145040661-154015460
4999	Veterinary treatments	Significant	0.002	-	-	19389971	Chr1:145040661-154015460
[GO information]
Accession	Term	Ontology	Definition
GO:0016757	transferase activity, transferring glycosyl groups	molecular_function	Catalysis of the transfer of a glycosyl group from one compound (donor) to another (acceptor).
[KEGG Pathway information]
Entry	Name	Description	Class
No Information Found.
[HCE information]
No information. The SNP is not in a HCE.
[OMIA information]
No Information Found.
>>No.15
[SNP information]
Position_of_found_SNP: Chr1,149652290	Distance: 1662
SNP_ID: rs43282011	Heterozygosity: 0
GeneID	Function	Position_in_codon	Allele	Protein_residue	Amino_acid_position	Codon_position_on_mRNA
No information. The SNP is not in a gene.
[Gene information]
No information. The SNP is not in a gene.
[GeneRIFs]
No information. The SNP is not in a gene.
[Uniprot Protein information]
No information. The SNP is not in a gene.
[QTL information]
QTL_Id	QTL_Trait	QTL_Type	QTL_Pvalue	QTL_Fvalue	QTL_Variance	QTL_PubMed_Id	QTL_Region
10647	Body weight (weaning)	Significant	3.54	-	-	ISU0041	Chr1:133500304-156647138
1450	Chest width	Significant	<0.05	10.05	-	ISU0026	Chr1:122708689-151468516
5000	Interval to first estrus after calving	Significant	0.022	-	-	19389971	Chr1:145040661-154015460
11321	Milk fat yield (EBV)	Significant	0.047	1.51	-	19841231	Chr1:145040661-154015460
4999	Veterinary treatments	Significant	0.002	-	-	19389971	Chr1:145040661-154015460
[GO information]
No information. The SNP is not in a gene.
[KEGG Pathway information]
No information. The SNP is not in a gene.
[HCE information]
No information. The SNP is not in a HCE.
[OMIA information]
No information. The SNP is not in a gene.
>>No.16
[SNP information]
Position_of_found_SNP: Chr1,149652725	Distance: 2097
SNP_ID: rs109819015	Heterozygosity: 0
GeneID	Function	Position_in_codon	Allele	Protein_residue	Amino_acid_position	Codon_position_on_mRNA
No information. The SNP is not in a gene.
[Gene information]
No information. The SNP is not in a gene.
[GeneRIFs]
No information. The SNP is not in a gene.
[Uniprot Protein information]
No information. The SNP is not in a gene.
[QTL information]
QTL_Id	QTL_Trait	QTL_Type	QTL_Pvalue	QTL_Fvalue	QTL_Variance	QTL_PubMed_Id	QTL_Region
10647	Body weight (weaning)	Significant	3.54	-	-	ISU0041	Chr1:133500304-156647138
1450	Chest width	Significant	<0.05	10.05	-	ISU0026	Chr1:122708689-151468516
5000	Interval to first estrus after calving	Significant	0.022	-	-	19389971	Chr1:145040661-154015460
11321	Milk fat yield (EBV)	Significant	0.047	1.51	-	19841231	Chr1:145040661-154015460
4999	Veterinary treatments	Significant	0.002	-	-	19389971	Chr1:145040661-154015460
[GO information]
No information. The SNP is not in a gene.
[KEGG Pathway information]
No information. The SNP is not in a gene.
[HCE information]
No information. The SNP is not in a HCE.
[OMIA information]
No information. The SNP is not in a gene.
>>No.17
[SNP information]
Position_of_found_SNP: Chr1,149652728	Distance: 2100
SNP_ID: rs43282010	Heterozygosity: 0
GeneID	Function	Position_in_codon	Allele	Protein_residue	Amino_acid_position	Codon_position_on_mRNA
No information. The SNP is not in a gene.
[Gene information]
No information. The SNP is not in a gene.
[GeneRIFs]
No information. The SNP is not in a gene.
[Uniprot Protein information]
No information. The SNP is not in a gene.
[QTL information]
QTL_Id	QTL_Trait	QTL_Type	QTL_Pvalue	QTL_Fvalue	QTL_Variance	QTL_PubMed_Id	QTL_Region
10647	Body weight (weaning)	Significant	3.54	-	-	ISU0041	Chr1:133500304-156647138
1450	Chest width	Significant	<0.05	10.05	-	ISU0026	Chr1:122708689-151468516
5000	Interval to first estrus after calving	Significant	0.022	-	-	19389971	Chr1:145040661-154015460
11321	Milk fat yield (EBV)	Significant	0.047	1.51	-	19841231	Chr1:145040661-154015460
4999	Veterinary treatments	Significant	0.002	-	-	19389971	Chr1:145040661-154015460
[GO information]
No information. The SNP is not in a gene.
[KEGG Pathway information]
No information. The SNP is not in a gene.
[HCE information]
No information. The SNP is not in a HCE.
[OMIA information]
No information. The SNP is not in a gene.
>>No.18
[SNP information]
Position_of_found_SNP: Chr1,149652799	Distance: 2171
SNP_ID: rs43282009	Heterozygosity: 0
GeneID	Function	Position_in_codon	Allele	Protein_residue	Amino_acid_position	Codon_position_on_mRNA
No information. The SNP is not in a gene.
[Gene information]
No information. The SNP is not in a gene.
[GeneRIFs]
No information. The SNP is not in a gene.
[Uniprot Protein information]
No information. The SNP is not in a gene.
[QTL information]
QTL_Id	QTL_Trait	QTL_Type	QTL_Pvalue	QTL_Fvalue	QTL_Variance	QTL_PubMed_Id	QTL_Region
10647	Body weight (weaning)	Significant	3.54	-	-	ISU0041	Chr1:133500304-156647138
1450	Chest width	Significant	<0.05	10.05	-	ISU0026	Chr1:122708689-151468516
5000	Interval to first estrus after calving	Significant	0.022	-	-	19389971	Chr1:145040661-154015460
11321	Milk fat yield (EBV)	Significant	0.047	1.51	-	19841231	Chr1:145040661-154015460
4999	Veterinary treatments	Significant	0.002	-	-	19389971	Chr1:145040661-154015460
[GO information]
No information. The SNP is not in a gene.
[KEGG Pathway information]
No information. The SNP is not in a gene.
[HCE information]
No information. The SNP is not in a HCE.
[OMIA information]
No information. The SNP is not in a gene.
>>No.19
[SNP information]
Position_of_found_SNP: Chr1,149653518	Distance: 2890
SNP_ID: rs109452502	Heterozygosity: 0
GeneID	Function	Position_in_codon	Allele	Protein_residue	Amino_acid_position	Codon_position_on_mRNA
No information. The SNP is not in a gene.
[Gene information]
No information. The SNP is not in a gene.
[GeneRIFs]
No information. The SNP is not in a gene.
[Uniprot Protein information]
No information. The SNP is not in a gene.
[QTL information]
QTL_Id	QTL_Trait	QTL_Type	QTL_Pvalue	QTL_Fvalue	QTL_Variance	QTL_PubMed_Id	QTL_Region
10647	Body weight (weaning)	Significant	3.54	-	-	ISU0041	Chr1:133500304-156647138
1450	Chest width	Significant	<0.05	10.05	-	ISU0026	Chr1:122708689-151468516
5000	Interval to first estrus after calving	Significant	0.022	-	-	19389971	Chr1:145040661-154015460
11321	Milk fat yield (EBV)	Significant	0.047	1.51	-	19841231	Chr1:145040661-154015460
4999	Veterinary treatments	Significant	0.002	-	-	19389971	Chr1:145040661-154015460
[GO information]
No information. The SNP is not in a gene.
[KEGG Pathway information]
No information. The SNP is not in a gene.
[HCE information]
No information. The SNP is not in a HCE.
[OMIA information]
No information. The SNP is not in a gene.
>>No.20
[SNP information]
Position_of_found_SNP: Chr1,149654639	Distance: 4011
SNP_ID: rs43282004	Heterozygosity: 0
GeneID	Function	Position_in_codon	Allele	Protein_residue	Amino_acid_position	Codon_position_on_mRNA
No information. The SNP is not in a gene.
[Gene information]
No information. The SNP is not in a gene.
[GeneRIFs]
No information. The SNP is not in a gene.
[Uniprot Protein information]
No information. The SNP is not in a gene.
[QTL information]
QTL_Id	QTL_Trait	QTL_Type	QTL_Pvalue	QTL_Fvalue	QTL_Variance	QTL_PubMed_Id	QTL_Region
10647	Body weight (weaning)	Significant	3.54	-	-	ISU0041	Chr1:133500304-156647138
1450	Chest width	Significant	<0.05	10.05	-	ISU0026	Chr1:122708689-151468516
5000	Interval to first estrus after calving	Significant	0.022	-	-	19389971	Chr1:145040661-154015460
11321	Milk fat yield (EBV)	Significant	0.047	1.51	-	19841231	Chr1:145040661-154015460
4999	Veterinary treatments	Significant	0.002	-	-	19389971	Chr1:145040661-154015460
[GO information]
No information. The SNP is not in a gene.
[KEGG Pathway information]
No information. The SNP is not in a gene.
[HCE information]
No information. The SNP is not in a HCE.
[OMIA information]
No information. The SNP is not in a gene.

>>Region: Within 5k bp from the locus Chr3,92862402
In total: 6 SNP(s)
>>No.1
[SNP information]
Position_of_found_SNP: Chr3,92857864	Distance: 4538
SNP_ID: rs110793927	Heterozygosity: 0
GeneID	Function	Position_in_codon	Allele	Protein_residue	Amino_acid_position	Codon_position_on_mRNA
534011	intron	0			0	
[Gene information]
Gene_Id	Gene_Symbol	Gene_Name	Location	Type_of_gene
534011	FGGY	FGGY carbohydrate kinase domain containing	-	protein-coding
[GeneRIFs]
PubMed_Id	Description
No GeneRIFs Found.
[Uniprot Protein information]
Acc	Rec_name	Prot_length	Status	Function	Subunit	Subcellular	PTM
No Information Found.
[QTL information]
QTL_Id	QTL_Trait	QTL_Type	QTL_Pvalue	QTL_Fvalue	QTL_Variance	QTL_PubMed_Id	QTL_Region
10697	Body weight (birth)	Significant	4.5	-	-	ISU0041	Chr3:89151421-94230016
4342	Dry matter intake	Significant	<0.05	4.15	-	17709790	Chr3:92506474-94506474
3581	Structural soundness (legs, feet, penis, and prepuce)	Significant	<0.05	-	-	17183116	Chr3:91737530-117410651
[GO information]
Accession	Term	Ontology	Definition
No Information Found.
[KEGG Pathway information]
Entry	Name	Description	Class
No Information Found.
[HCE information]
No information. The SNP is not in a HCE.
[OMIA information]
No Information Found.
>>No.2
[SNP information]
Position_of_found_SNP: Chr3,92858041	Distance: 4361
SNP_ID: rs110624243	Heterozygosity: 0
GeneID	Function	Position_in_codon	Allele	Protein_residue	Amino_acid_position	Codon_position_on_mRNA
534011	intron	0			0	
[Gene information]
Gene_Id	Gene_Symbol	Gene_Name	Location	Type_of_gene
534011	FGGY	FGGY carbohydrate kinase domain containing	-	protein-coding
[GeneRIFs]
PubMed_Id	Description
No GeneRIFs Found.
[Uniprot Protein information]
Acc	Rec_name	Prot_length	Status	Function	Subunit	Subcellular	PTM
No Information Found.
[QTL information]
QTL_Id	QTL_Trait	QTL_Type	QTL_Pvalue	QTL_Fvalue	QTL_Variance	QTL_PubMed_Id	QTL_Region
10697	Body weight (birth)	Significant	4.5	-	-	ISU0041	Chr3:89151421-94230016
4342	Dry matter intake	Significant	<0.05	4.15	-	17709790	Chr3:92506474-94506474
3581	Structural soundness (legs, feet, penis, and prepuce)	Significant	<0.05	-	-	17183116	Chr3:91737530-117410651
[GO information]
Accession	Term	Ontology	Definition
No Information Found.
[KEGG Pathway information]
Entry	Name	Description	Class
No Information Found.
[HCE information]
No information. The SNP is not in a HCE.
[OMIA information]
No Information Found.
>>No.3
[SNP information]
Position_of_found_SNP: Chr3,92858335	Distance: 4067
SNP_ID: rs109004406	Heterozygosity: 0
GeneID	Function	Position_in_codon	Allele	Protein_residue	Amino_acid_position	Codon_position_on_mRNA
534011	intron	0			0	
[Gene information]
Gene_Id	Gene_Symbol	Gene_Name	Location	Type_of_gene
534011	FGGY	FGGY carbohydrate kinase domain containing	-	protein-coding
[GeneRIFs]
PubMed_Id	Description
No GeneRIFs Found.
[Uniprot Protein information]
Acc	Rec_name	Prot_length	Status	Function	Subunit	Subcellular	PTM
No Information Found.
[QTL information]
QTL_Id	QTL_Trait	QTL_Type	QTL_Pvalue	QTL_Fvalue	QTL_Variance	QTL_PubMed_Id	QTL_Region
10697	Body weight (birth)	Significant	4.5	-	-	ISU0041	Chr3:89151421-94230016
4342	Dry matter intake	Significant	<0.05	4.15	-	17709790	Chr3:92506474-94506474
3581	Structural soundness (legs, feet, penis, and prepuce)	Significant	<0.05	-	-	17183116	Chr3:91737530-117410651
[GO information]
Accession	Term	Ontology	Definition
No Information Found.
[KEGG Pathway information]
Entry	Name	Description	Class
No Information Found.
[HCE information]
No information. The SNP is not in a HCE.
[OMIA information]
No Information Found.
>>No.4
[SNP information]
Position_of_found_SNP: Chr3,92862402	Distance: 0
SNP_ID: rs41663626	Heterozygosity: 0
GeneID	Function	Position_in_codon	Allele	Protein_residue	Amino_acid_position	Codon_position_on_mRNA
534011	intron	0			0	
[Gene information]
Gene_Id	Gene_Symbol	Gene_Name	Location	Type_of_gene
534011	FGGY	FGGY carbohydrate kinase domain containing	-	protein-coding
[GeneRIFs]
PubMed_Id	Description
No GeneRIFs Found.
[Uniprot Protein information]
Acc	Rec_name	Prot_length	Status	Function	Subunit	Subcellular	PTM
No Information Found.
[QTL information]
QTL_Id	QTL_Trait	QTL_Type	QTL_Pvalue	QTL_Fvalue	QTL_Variance	QTL_PubMed_Id	QTL_Region
10697	Body weight (birth)	Significant	4.5	-	-	ISU0041	Chr3:89151421-94230016
4342	Dry matter intake	Significant	<0.05	4.15	-	17709790	Chr3:92506474-94506474
3581	Structural soundness (legs, feet, penis, and prepuce)	Significant	<0.05	-	-	17183116	Chr3:91737530-117410651
[GO information]
Accession	Term	Ontology	Definition
No Information Found.
[KEGG Pathway information]
Entry	Name	Description	Class
No Information Found.
[HCE information]
No information. The SNP is not in a HCE.
[OMIA information]
No Information Found.
>>No.5
[SNP information]
Position_of_found_SNP: Chr3,92864136	Distance: 1734
SNP_ID: rs110587306	Heterozygosity: 0
GeneID	Function	Position_in_codon	Allele	Protein_residue	Amino_acid_position	Codon_position_on_mRNA
534011	intron	0			0	
[Gene information]
Gene_Id	Gene_Symbol	Gene_Name	Location	Type_of_gene
534011	FGGY	FGGY carbohydrate kinase domain containing	-	protein-coding
[GeneRIFs]
PubMed_Id	Description
No GeneRIFs Found.
[Uniprot Protein information]
Acc	Rec_name	Prot_length	Status	Function	Subunit	Subcellular	PTM
No Information Found.
[QTL information]
QTL_Id	QTL_Trait	QTL_Type	QTL_Pvalue	QTL_Fvalue	QTL_Variance	QTL_PubMed_Id	QTL_Region
10697	Body weight (birth)	Significant	4.5	-	-	ISU0041	Chr3:89151421-94230016
4342	Dry matter intake	Significant	<0.05	4.15	-	17709790	Chr3:92506474-94506474
3581	Structural soundness (legs, feet, penis, and prepuce)	Significant	<0.05	-	-	17183116	Chr3:91737530-117410651
[GO information]
Accession	Term	Ontology	Definition
No Information Found.
[KEGG Pathway information]
Entry	Name	Description	Class
No Information Found.
[HCE information]
No information. The SNP is not in a HCE.
[OMIA information]
No Information Found.
>>No.6
[SNP information]
Position_of_found_SNP: Chr3,92864699	Distance: 2297
SNP_ID: rs110519769	Heterozygosity: 0
GeneID	Function	Position_in_codon	Allele	Protein_residue	Amino_acid_position	Codon_position_on_mRNA
534011	intron	0			0	
[Gene information]
Gene_Id	Gene_Symbol	Gene_Name	Location	Type_of_gene
534011	FGGY	FGGY carbohydrate kinase domain containing	-	protein-coding
[GeneRIFs]
PubMed_Id	Description
No GeneRIFs Found.
[Uniprot Protein information]
Acc	Rec_name	Prot_length	Status	Function	Subunit	Subcellular	PTM
No Information Found.
[QTL information]
QTL_Id	QTL_Trait	QTL_Type	QTL_Pvalue	QTL_Fvalue	QTL_Variance	QTL_PubMed_Id	QTL_Region
10697	Body weight (birth)	Significant	4.5	-	-	ISU0041	Chr3:89151421-94230016
4342	Dry matter intake	Significant	<0.05	4.15	-	17709790	Chr3:92506474-94506474
3581	Structural soundness (legs, feet, penis, and prepuce)	Significant	<0.05	-	-	17183116	Chr3:91737530-117410651
[GO information]
Accession	Term	Ontology	Definition
No Information Found.
[KEGG Pathway information]
Entry	Name	Description	Class
No Information Found.
[HCE information]
No information. The SNP is not in a HCE.
[OMIA information]
No Information Found.

>>Region: Within 5k bp from the locus Chr5,64833594
In total: 13 SNP(s)
>>No.1
[SNP information]
Position_of_found_SNP: Chr5,64828948	Distance: 4646
SNP_ID: rs41647757	Heterozygosity: 0
GeneID	Function	Position_in_codon	Allele	Protein_residue	Amino_acid_position	Codon_position_on_mRNA
615205	intron	0			0	
[Gene information]
Gene_Id	Gene_Symbol	Gene_Name	Location	Type_of_gene
615205	HAL	histidine ammonia-lyase	-	protein-coding
[GeneRIFs]
PubMed_Id	Description
No GeneRIFs Found.
[Uniprot Protein information]
Acc	Rec_name	Prot_length	Status	Function	Subunit	Subcellular	PTM
A7YWP4	Histidine ammonia-lyase	657	Reviewed (UniProtKB/Swiss-Prot)	NA	NA	NA	Contains an active site 4-methylidene-imidazol-5-one (MIO), CC which is formed autocatalytically by cyclization and dehydration CC of residues Ala-Ser-Gly (By similarity). 
[QTL information]
QTL_Id	QTL_Trait	QTL_Type	QTL_Pvalue	QTL_Fvalue	QTL_Variance	QTL_PubMed_Id	QTL_Region
1290	Average Daily Gain	Significant	0.045	-	0.396	14753343	Chr5:64114658-66423465
10730	Carcass weight	Significant	3.18	-	-	ISU0041	Chr5:51937550-72126409
2608	Milk protein yield	Significant	0.0144	3.49	-	12778594	Chr5:61339045-78209773
1758	Twinning	Significant	<0.01	-	-	15147392	Chr5:58165109-66423465
1761	Twinning	Significant	<0.01	-	-	15147392	Chr5:58165109-66423465
7046	Twinning	Significant	<0.00072	-	-	18997068	Chr5:64245443-66245443
[GO information]
Accession	Term	Ontology	Definition
GO:0004397	histidine ammonia-lyase activity	molecular_function	Catalysis of the reaction: L-histidine = urocanate + NH3.
GO:0005625	soluble fraction	cellular_component	That fraction of cells, prepared by disruptive biochemical methods, that is soluble in water.
GO:0005737	cytoplasm	cellular_component	All of the contents of a cell excluding the plasma membrane and nucleus, but including other subcellular structures.
GO:0006548	histidine catabolic process	biological_process	The chemical reactions and pathways resulting in the breakdown of histidine, 2-amino-3-(1H-imidazol-4-yl)propanoic acid.
GO:0009058	biosynthetic process	biological_process	The chemical reactions and pathways resulting in the formation of substances; typically the energy-requiring part of metabolism in which simpler substances are transformed into more complex ones.
GO:0016829	lyase activity	molecular_function	Catalysis of the cleavage of C-C, C-O, C-N and other bonds by other means than by hydrolysis or oxidation, or conversely adding a group to a double bond. They differ from other enzymes in that two substrates are involved in one reaction direction, but only one in the other direction. When acting on the single substrate, a molecule is eliminated and this generates either a new double bond or a new ring.
[KEGG Pathway information]
Entry	Name	Description	Class
bta00340	Histidine metabolism - Bos taurus (cow)	NA	Metabolism; Amino Acid Metabolism
bta00910	Nitrogen metabolism - Bos taurus (cow)	NA	Metabolism; Energy Metabolism
bta01100	Metabolic pathways - Bos taurus (cow)	NA	NA
[HCE information]
No information. The SNP is not in a HCE.
[OMIA information]
No Information Found.
>>No.2
[SNP information]
Position_of_found_SNP: Chr5,64829035	Distance: 4559
SNP_ID: rs41647758	Heterozygosity: 0
GeneID	Function	Position_in_codon	Allele	Protein_residue	Amino_acid_position	Codon_position_on_mRNA
615205	intron	0			0	
[Gene information]
Gene_Id	Gene_Symbol	Gene_Name	Location	Type_of_gene
615205	HAL	histidine ammonia-lyase	-	protein-coding
[GeneRIFs]
PubMed_Id	Description
No GeneRIFs Found.
[Uniprot Protein information]
Acc	Rec_name	Prot_length	Status	Function	Subunit	Subcellular	PTM
A7YWP4	Histidine ammonia-lyase	657	Reviewed (UniProtKB/Swiss-Prot)	NA	NA	NA	Contains an active site 4-methylidene-imidazol-5-one (MIO), CC which is formed autocatalytically by cyclization and dehydration CC of residues Ala-Ser-Gly (By similarity). 
[QTL information]
QTL_Id	QTL_Trait	QTL_Type	QTL_Pvalue	QTL_Fvalue	QTL_Variance	QTL_PubMed_Id	QTL_Region
1290	Average Daily Gain	Significant	0.045	-	0.396	14753343	Chr5:64114658-66423465
10730	Carcass weight	Significant	3.18	-	-	ISU0041	Chr5:51937550-72126409
2608	Milk protein yield	Significant	0.0144	3.49	-	12778594	Chr5:61339045-78209773
1758	Twinning	Significant	<0.01	-	-	15147392	Chr5:58165109-66423465
1761	Twinning	Significant	<0.01	-	-	15147392	Chr5:58165109-66423465
7046	Twinning	Significant	<0.00072	-	-	18997068	Chr5:64245443-66245443
[GO information]
Accession	Term	Ontology	Definition
GO:0004397	histidine ammonia-lyase activity	molecular_function	Catalysis of the reaction: L-histidine = urocanate + NH3.
GO:0005625	soluble fraction	cellular_component	That fraction of cells, prepared by disruptive biochemical methods, that is soluble in water.
GO:0005737	cytoplasm	cellular_component	All of the contents of a cell excluding the plasma membrane and nucleus, but including other subcellular structures.
GO:0006548	histidine catabolic process	biological_process	The chemical reactions and pathways resulting in the breakdown of histidine, 2-amino-3-(1H-imidazol-4-yl)propanoic acid.
GO:0009058	biosynthetic process	biological_process	The chemical reactions and pathways resulting in the formation of substances; typically the energy-requiring part of metabolism in which simpler substances are transformed into more complex ones.
GO:0016829	lyase activity	molecular_function	Catalysis of the cleavage of C-C, C-O, C-N and other bonds by other means than by hydrolysis or oxidation, or conversely adding a group to a double bond. They differ from other enzymes in that two substrates are involved in one reaction direction, but only one in the other direction. When acting on the single substrate, a molecule is eliminated and this generates either a new double bond or a new ring.
[KEGG Pathway information]
Entry	Name	Description	Class
bta00340	Histidine metabolism - Bos taurus (cow)	NA	Metabolism; Amino Acid Metabolism
bta00910	Nitrogen metabolism - Bos taurus (cow)	NA	Metabolism; Energy Metabolism
bta01100	Metabolic pathways - Bos taurus (cow)	NA	NA
[HCE information]
No information. The SNP is not in a HCE.
[OMIA information]
No Information Found.
>>No.3
[SNP information]
Position_of_found_SNP: Chr5,64829037	Distance: 4557
SNP_ID: rs109418829	Heterozygosity: 0
GeneID	Function	Position_in_codon	Allele	Protein_residue	Amino_acid_position	Codon_position_on_mRNA
615205	intron	0			0	
[Gene information]
Gene_Id	Gene_Symbol	Gene_Name	Location	Type_of_gene
615205	HAL	histidine ammonia-lyase	-	protein-coding
[GeneRIFs]
PubMed_Id	Description
No GeneRIFs Found.
[Uniprot Protein information]
Acc	Rec_name	Prot_length	Status	Function	Subunit	Subcellular	PTM
A7YWP4	Histidine ammonia-lyase	657	Reviewed (UniProtKB/Swiss-Prot)	NA	NA	NA	Contains an active site 4-methylidene-imidazol-5-one (MIO), CC which is formed autocatalytically by cyclization and dehydration CC of residues Ala-Ser-Gly (By similarity). 
[QTL information]
QTL_Id	QTL_Trait	QTL_Type	QTL_Pvalue	QTL_Fvalue	QTL_Variance	QTL_PubMed_Id	QTL_Region
1290	Average Daily Gain	Significant	0.045	-	0.396	14753343	Chr5:64114658-66423465
10730	Carcass weight	Significant	3.18	-	-	ISU0041	Chr5:51937550-72126409
2608	Milk protein yield	Significant	0.0144	3.49	-	12778594	Chr5:61339045-78209773
1758	Twinning	Significant	<0.01	-	-	15147392	Chr5:58165109-66423465
1761	Twinning	Significant	<0.01	-	-	15147392	Chr5:58165109-66423465
7046	Twinning	Significant	<0.00072	-	-	18997068	Chr5:64245443-66245443
[GO information]
Accession	Term	Ontology	Definition
GO:0004397	histidine ammonia-lyase activity	molecular_function	Catalysis of the reaction: L-histidine = urocanate + NH3.
GO:0005625	soluble fraction	cellular_component	That fraction of cells, prepared by disruptive biochemical methods, that is soluble in water.
GO:0005737	cytoplasm	cellular_component	All of the contents of a cell excluding the plasma membrane and nucleus, but including other subcellular structures.
GO:0006548	histidine catabolic process	biological_process	The chemical reactions and pathways resulting in the breakdown of histidine, 2-amino-3-(1H-imidazol-4-yl)propanoic acid.
GO:0009058	biosynthetic process	biological_process	The chemical reactions and pathways resulting in the formation of substances; typically the energy-requiring part of metabolism in which simpler substances are transformed into more complex ones.
GO:0016829	lyase activity	molecular_function	Catalysis of the cleavage of C-C, C-O, C-N and other bonds by other means than by hydrolysis or oxidation, or conversely adding a group to a double bond. They differ from other enzymes in that two substrates are involved in one reaction direction, but only one in the other direction. When acting on the single substrate, a molecule is eliminated and this generates either a new double bond or a new ring.
[KEGG Pathway information]
Entry	Name	Description	Class
bta00340	Histidine metabolism - Bos taurus (cow)	NA	Metabolism; Amino Acid Metabolism
bta00910	Nitrogen metabolism - Bos taurus (cow)	NA	Metabolism; Energy Metabolism
bta01100	Metabolic pathways - Bos taurus (cow)	NA	NA
[HCE information]
No information. The SNP is not in a HCE.
[OMIA information]
No Information Found.
>>No.4
[SNP information]
Position_of_found_SNP: Chr5,64830799	Distance: 2795
SNP_ID: rs110443917	Heterozygosity: 0
GeneID	Function	Position_in_codon	Allele	Protein_residue	Amino_acid_position	Codon_position_on_mRNA
615205	intron	0			0	
[Gene information]
Gene_Id	Gene_Symbol	Gene_Name	Location	Type_of_gene
615205	HAL	histidine ammonia-lyase	-	protein-coding
[GeneRIFs]
PubMed_Id	Description
No GeneRIFs Found.
[Uniprot Protein information]
Acc	Rec_name	Prot_length	Status	Function	Subunit	Subcellular	PTM
A7YWP4	Histidine ammonia-lyase	657	Reviewed (UniProtKB/Swiss-Prot)	NA	NA	NA	Contains an active site 4-methylidene-imidazol-5-one (MIO), CC which is formed autocatalytically by cyclization and dehydration CC of residues Ala-Ser-Gly (By similarity). 
[QTL information]
QTL_Id	QTL_Trait	QTL_Type	QTL_Pvalue	QTL_Fvalue	QTL_Variance	QTL_PubMed_Id	QTL_Region
1290	Average Daily Gain	Significant	0.045	-	0.396	14753343	Chr5:64114658-66423465
10730	Carcass weight	Significant	3.18	-	-	ISU0041	Chr5:51937550-72126409
2608	Milk protein yield	Significant	0.0144	3.49	-	12778594	Chr5:61339045-78209773
1758	Twinning	Significant	<0.01	-	-	15147392	Chr5:58165109-66423465
1761	Twinning	Significant	<0.01	-	-	15147392	Chr5:58165109-66423465
7046	Twinning	Significant	<0.00072	-	-	18997068	Chr5:64245443-66245443
[GO information]
Accession	Term	Ontology	Definition
GO:0004397	histidine ammonia-lyase activity	molecular_function	Catalysis of the reaction: L-histidine = urocanate + NH3.
GO:0005625	soluble fraction	cellular_component	That fraction of cells, prepared by disruptive biochemical methods, that is soluble in water.
GO:0005737	cytoplasm	cellular_component	All of the contents of a cell excluding the plasma membrane and nucleus, but including other subcellular structures.
GO:0006548	histidine catabolic process	biological_process	The chemical reactions and pathways resulting in the breakdown of histidine, 2-amino-3-(1H-imidazol-4-yl)propanoic acid.
GO:0009058	biosynthetic process	biological_process	The chemical reactions and pathways resulting in the formation of substances; typically the energy-requiring part of metabolism in which simpler substances are transformed into more complex ones.
GO:0016829	lyase activity	molecular_function	Catalysis of the cleavage of C-C, C-O, C-N and other bonds by other means than by hydrolysis or oxidation, or conversely adding a group to a double bond. They differ from other enzymes in that two substrates are involved in one reaction direction, but only one in the other direction. When acting on the single substrate, a molecule is eliminated and this generates either a new double bond or a new ring.
[KEGG Pathway information]
Entry	Name	Description	Class
bta00340	Histidine metabolism - Bos taurus (cow)	NA	Metabolism; Amino Acid Metabolism
bta00910	Nitrogen metabolism - Bos taurus (cow)	NA	Metabolism; Energy Metabolism
bta01100	Metabolic pathways - Bos taurus (cow)	NA	NA
[HCE information]
No information. The SNP is not in a HCE.
[OMIA information]
No Information Found.
>>No.5
[SNP information]
Position_of_found_SNP: Chr5,64831083	Distance: 2511
SNP_ID: rs109690305	Heterozygosity: 0
GeneID	Function	Position_in_codon	Allele	Protein_residue	Amino_acid_position	Codon_position_on_mRNA
615205	intron	0			0	
[Gene information]
Gene_Id	Gene_Symbol	Gene_Name	Location	Type_of_gene
615205	HAL	histidine ammonia-lyase	-	protein-coding
[GeneRIFs]
PubMed_Id	Description
No GeneRIFs Found.
[Uniprot Protein information]
Acc	Rec_name	Prot_length	Status	Function	Subunit	Subcellular	PTM
A7YWP4	Histidine ammonia-lyase	657	Reviewed (UniProtKB/Swiss-Prot)	NA	NA	NA	Contains an active site 4-methylidene-imidazol-5-one (MIO), CC which is formed autocatalytically by cyclization and dehydration CC of residues Ala-Ser-Gly (By similarity). 
[QTL information]
QTL_Id	QTL_Trait	QTL_Type	QTL_Pvalue	QTL_Fvalue	QTL_Variance	QTL_PubMed_Id	QTL_Region
1290	Average Daily Gain	Significant	0.045	-	0.396	14753343	Chr5:64114658-66423465
10730	Carcass weight	Significant	3.18	-	-	ISU0041	Chr5:51937550-72126409
2608	Milk protein yield	Significant	0.0144	3.49	-	12778594	Chr5:61339045-78209773
1758	Twinning	Significant	<0.01	-	-	15147392	Chr5:58165109-66423465
1761	Twinning	Significant	<0.01	-	-	15147392	Chr5:58165109-66423465
7046	Twinning	Significant	<0.00072	-	-	18997068	Chr5:64245443-66245443
[GO information]
Accession	Term	Ontology	Definition
GO:0004397	histidine ammonia-lyase activity	molecular_function	Catalysis of the reaction: L-histidine = urocanate + NH3.
GO:0005625	soluble fraction	cellular_component	That fraction of cells, prepared by disruptive biochemical methods, that is soluble in water.
GO:0005737	cytoplasm	cellular_component	All of the contents of a cell excluding the plasma membrane and nucleus, but including other subcellular structures.
GO:0006548	histidine catabolic process	biological_process	The chemical reactions and pathways resulting in the breakdown of histidine, 2-amino-3-(1H-imidazol-4-yl)propanoic acid.
GO:0009058	biosynthetic process	biological_process	The chemical reactions and pathways resulting in the formation of substances; typically the energy-requiring part of metabolism in which simpler substances are transformed into more complex ones.
GO:0016829	lyase activity	molecular_function	Catalysis of the cleavage of C-C, C-O, C-N and other bonds by other means than by hydrolysis or oxidation, or conversely adding a group to a double bond. They differ from other enzymes in that two substrates are involved in one reaction direction, but only one in the other direction. When acting on the single substrate, a molecule is eliminated and this generates either a new double bond or a new ring.
[KEGG Pathway information]
Entry	Name	Description	Class
bta00340	Histidine metabolism - Bos taurus (cow)	NA	Metabolism; Amino Acid Metabolism
bta00910	Nitrogen metabolism - Bos taurus (cow)	NA	Metabolism; Energy Metabolism
bta01100	Metabolic pathways - Bos taurus (cow)	NA	NA
[HCE information]
Chr	ChrStart	ChrEnd	LOD	Score
chr5	64831066	64831165	36	341
[OMIA information]
No Information Found.
>>No.6
[SNP information]
Position_of_found_SNP: Chr5,64831103	Distance: 2491
SNP_ID: rs41647756	Heterozygosity: 0
GeneID	Function	Position_in_codon	Allele	Protein_residue	Amino_acid_position	Codon_position_on_mRNA
615205	cds-reference	3	C	I	155	473
615205	cds-synon	3	T	I	155	473
[Gene information]
Gene_Id	Gene_Symbol	Gene_Name	Location	Type_of_gene
615205	HAL	histidine ammonia-lyase	-	protein-coding
[GeneRIFs]
PubMed_Id	Description
No GeneRIFs Found.
[Uniprot Protein information]
Acc	Rec_name	Prot_length	Status	Function	Subunit	Subcellular	PTM
A7YWP4	Histidine ammonia-lyase	657	Reviewed (UniProtKB/Swiss-Prot)	NA	NA	NA	Contains an active site 4-methylidene-imidazol-5-one (MIO), CC which is formed autocatalytically by cyclization and dehydration CC of residues Ala-Ser-Gly (By similarity). 
[QTL information]
QTL_Id	QTL_Trait	QTL_Type	QTL_Pvalue	QTL_Fvalue	QTL_Variance	QTL_PubMed_Id	QTL_Region
1290	Average Daily Gain	Significant	0.045	-	0.396	14753343	Chr5:64114658-66423465
10730	Carcass weight	Significant	3.18	-	-	ISU0041	Chr5:51937550-72126409
2608	Milk protein yield	Significant	0.0144	3.49	-	12778594	Chr5:61339045-78209773
1758	Twinning	Significant	<0.01	-	-	15147392	Chr5:58165109-66423465
1761	Twinning	Significant	<0.01	-	-	15147392	Chr5:58165109-66423465
7046	Twinning	Significant	<0.00072	-	-	18997068	Chr5:64245443-66245443
[GO information]
Accession	Term	Ontology	Definition
GO:0004397	histidine ammonia-lyase activity	molecular_function	Catalysis of the reaction: L-histidine = urocanate + NH3.
GO:0005625	soluble fraction	cellular_component	That fraction of cells, prepared by disruptive biochemical methods, that is soluble in water.
GO:0005737	cytoplasm	cellular_component	All of the contents of a cell excluding the plasma membrane and nucleus, but including other subcellular structures.
GO:0006548	histidine catabolic process	biological_process	The chemical reactions and pathways resulting in the breakdown of histidine, 2-amino-3-(1H-imidazol-4-yl)propanoic acid.
GO:0009058	biosynthetic process	biological_process	The chemical reactions and pathways resulting in the formation of substances; typically the energy-requiring part of metabolism in which simpler substances are transformed into more complex ones.
GO:0016829	lyase activity	molecular_function	Catalysis of the cleavage of C-C, C-O, C-N and other bonds by other means than by hydrolysis or oxidation, or conversely adding a group to a double bond. They differ from other enzymes in that two substrates are involved in one reaction direction, but only one in the other direction. When acting on the single substrate, a molecule is eliminated and this generates either a new double bond or a new ring.
[KEGG Pathway information]
Entry	Name	Description	Class
bta00340	Histidine metabolism - Bos taurus (cow)	NA	Metabolism; Amino Acid Metabolism
bta00910	Nitrogen metabolism - Bos taurus (cow)	NA	Metabolism; Energy Metabolism
bta01100	Metabolic pathways - Bos taurus (cow)	NA	NA
[HCE information]
Chr	ChrStart	ChrEnd	LOD	Score
chr5	64831066	64831165	36	341
[OMIA information]
No Information Found.
>>No.7
[SNP information]
Position_of_found_SNP: Chr5,64832734	Distance: 860
SNP_ID: rs110961901	Heterozygosity: 0
GeneID	Function	Position_in_codon	Allele	Protein_residue	Amino_acid_position	Codon_position_on_mRNA
615205	intron	0			0	
[Gene information]
Gene_Id	Gene_Symbol	Gene_Name	Location	Type_of_gene
615205	HAL	histidine ammonia-lyase	-	protein-coding
[GeneRIFs]
PubMed_Id	Description
No GeneRIFs Found.
[Uniprot Protein information]
Acc	Rec_name	Prot_length	Status	Function	Subunit	Subcellular	PTM
A7YWP4	Histidine ammonia-lyase	657	Reviewed (UniProtKB/Swiss-Prot)	NA	NA	NA	Contains an active site 4-methylidene-imidazol-5-one (MIO), CC which is formed autocatalytically by cyclization and dehydration CC of residues Ala-Ser-Gly (By similarity). 
[QTL information]
QTL_Id	QTL_Trait	QTL_Type	QTL_Pvalue	QTL_Fvalue	QTL_Variance	QTL_PubMed_Id	QTL_Region
1290	Average Daily Gain	Significant	0.045	-	0.396	14753343	Chr5:64114658-66423465
10730	Carcass weight	Significant	3.18	-	-	ISU0041	Chr5:51937550-72126409
2608	Milk protein yield	Significant	0.0144	3.49	-	12778594	Chr5:61339045-78209773
1758	Twinning	Significant	<0.01	-	-	15147392	Chr5:58165109-66423465
1761	Twinning	Significant	<0.01	-	-	15147392	Chr5:58165109-66423465
7046	Twinning	Significant	<0.00072	-	-	18997068	Chr5:64245443-66245443
[GO information]
Accession	Term	Ontology	Definition
GO:0004397	histidine ammonia-lyase activity	molecular_function	Catalysis of the reaction: L-histidine = urocanate + NH3.
GO:0005625	soluble fraction	cellular_component	That fraction of cells, prepared by disruptive biochemical methods, that is soluble in water.
GO:0005737	cytoplasm	cellular_component	All of the contents of a cell excluding the plasma membrane and nucleus, but including other subcellular structures.
GO:0006548	histidine catabolic process	biological_process	The chemical reactions and pathways resulting in the breakdown of histidine, 2-amino-3-(1H-imidazol-4-yl)propanoic acid.
GO:0009058	biosynthetic process	biological_process	The chemical reactions and pathways resulting in the formation of substances; typically the energy-requiring part of metabolism in which simpler substances are transformed into more complex ones.
GO:0016829	lyase activity	molecular_function	Catalysis of the cleavage of C-C, C-O, C-N and other bonds by other means than by hydrolysis or oxidation, or conversely adding a group to a double bond. They differ from other enzymes in that two substrates are involved in one reaction direction, but only one in the other direction. When acting on the single substrate, a molecule is eliminated and this generates either a new double bond or a new ring.
[KEGG Pathway information]
Entry	Name	Description	Class
bta00340	Histidine metabolism - Bos taurus (cow)	NA	Metabolism; Amino Acid Metabolism
bta00910	Nitrogen metabolism - Bos taurus (cow)	NA	Metabolism; Energy Metabolism
bta01100	Metabolic pathways - Bos taurus (cow)	NA	NA
[HCE information]
No information. The SNP is not in a HCE.
[OMIA information]
No Information Found.
>>No.8
[SNP information]
Position_of_found_SNP: Chr5,64832927	Distance: 667
SNP_ID: rs109579763	Heterozygosity: 0
GeneID	Function	Position_in_codon	Allele	Protein_residue	Amino_acid_position	Codon_position_on_mRNA
615205	intron	0			0	
[Gene information]
Gene_Id	Gene_Symbol	Gene_Name	Location	Type_of_gene
615205	HAL	histidine ammonia-lyase	-	protein-coding
[GeneRIFs]
PubMed_Id	Description
No GeneRIFs Found.
[Uniprot Protein information]
Acc	Rec_name	Prot_length	Status	Function	Subunit	Subcellular	PTM
A7YWP4	Histidine ammonia-lyase	657	Reviewed (UniProtKB/Swiss-Prot)	NA	NA	NA	Contains an active site 4-methylidene-imidazol-5-one (MIO), CC which is formed autocatalytically by cyclization and dehydration CC of residues Ala-Ser-Gly (By similarity). 
[QTL information]
QTL_Id	QTL_Trait	QTL_Type	QTL_Pvalue	QTL_Fvalue	QTL_Variance	QTL_PubMed_Id	QTL_Region
1290	Average Daily Gain	Significant	0.045	-	0.396	14753343	Chr5:64114658-66423465
10730	Carcass weight	Significant	3.18	-	-	ISU0041	Chr5:51937550-72126409
2608	Milk protein yield	Significant	0.0144	3.49	-	12778594	Chr5:61339045-78209773
1758	Twinning	Significant	<0.01	-	-	15147392	Chr5:58165109-66423465
1761	Twinning	Significant	<0.01	-	-	15147392	Chr5:58165109-66423465
7046	Twinning	Significant	<0.00072	-	-	18997068	Chr5:64245443-66245443
[GO information]
Accession	Term	Ontology	Definition
GO:0004397	histidine ammonia-lyase activity	molecular_function	Catalysis of the reaction: L-histidine = urocanate + NH3.
GO:0005625	soluble fraction	cellular_component	That fraction of cells, prepared by disruptive biochemical methods, that is soluble in water.
GO:0005737	cytoplasm	cellular_component	All of the contents of a cell excluding the plasma membrane and nucleus, but including other subcellular structures.
GO:0006548	histidine catabolic process	biological_process	The chemical reactions and pathways resulting in the breakdown of histidine, 2-amino-3-(1H-imidazol-4-yl)propanoic acid.
GO:0009058	biosynthetic process	biological_process	The chemical reactions and pathways resulting in the formation of substances; typically the energy-requiring part of metabolism in which simpler substances are transformed into more complex ones.
GO:0016829	lyase activity	molecular_function	Catalysis of the cleavage of C-C, C-O, C-N and other bonds by other means than by hydrolysis or oxidation, or conversely adding a group to a double bond. They differ from other enzymes in that two substrates are involved in one reaction direction, but only one in the other direction. When acting on the single substrate, a molecule is eliminated and this generates either a new double bond or a new ring.
[KEGG Pathway information]
Entry	Name	Description	Class
bta00340	Histidine metabolism - Bos taurus (cow)	NA	Metabolism; Amino Acid Metabolism
bta00910	Nitrogen metabolism - Bos taurus (cow)	NA	Metabolism; Energy Metabolism
bta01100	Metabolic pathways - Bos taurus (cow)	NA	NA
[HCE information]
Chr	ChrStart	ChrEnd	LOD	Score
chr5	64832872	64833235	130	503
[OMIA information]
No Information Found.
>>No.9
[SNP information]
Position_of_found_SNP: Chr5,64833333	Distance: 261
SNP_ID: rs41647755	Heterozygosity: 0
GeneID	Function	Position_in_codon	Allele	Protein_residue	Amino_acid_position	Codon_position_on_mRNA
615205	nearGene-5	0			0	
[Gene information]
Gene_Id	Gene_Symbol	Gene_Name	Location	Type_of_gene
615205	HAL	histidine ammonia-lyase	-	protein-coding
[GeneRIFs]
PubMed_Id	Description
No GeneRIFs Found.
[Uniprot Protein information]
Acc	Rec_name	Prot_length	Status	Function	Subunit	Subcellular	PTM
A7YWP4	Histidine ammonia-lyase	657	Reviewed (UniProtKB/Swiss-Prot)	NA	NA	NA	Contains an active site 4-methylidene-imidazol-5-one (MIO), CC which is formed autocatalytically by cyclization and dehydration CC of residues Ala-Ser-Gly (By similarity). 
[QTL information]
QTL_Id	QTL_Trait	QTL_Type	QTL_Pvalue	QTL_Fvalue	QTL_Variance	QTL_PubMed_Id	QTL_Region
1290	Average Daily Gain	Significant	0.045	-	0.396	14753343	Chr5:64114658-66423465
10730	Carcass weight	Significant	3.18	-	-	ISU0041	Chr5:51937550-72126409
2608	Milk protein yield	Significant	0.0144	3.49	-	12778594	Chr5:61339045-78209773
1758	Twinning	Significant	<0.01	-	-	15147392	Chr5:58165109-66423465
1761	Twinning	Significant	<0.01	-	-	15147392	Chr5:58165109-66423465
7046	Twinning	Significant	<0.00072	-	-	18997068	Chr5:64245443-66245443
[GO information]
Accession	Term	Ontology	Definition
GO:0004397	histidine ammonia-lyase activity	molecular_function	Catalysis of the reaction: L-histidine = urocanate + NH3.
GO:0005625	soluble fraction	cellular_component	That fraction of cells, prepared by disruptive biochemical methods, that is soluble in water.
GO:0005737	cytoplasm	cellular_component	All of the contents of a cell excluding the plasma membrane and nucleus, but including other subcellular structures.
GO:0006548	histidine catabolic process	biological_process	The chemical reactions and pathways resulting in the breakdown of histidine, 2-amino-3-(1H-imidazol-4-yl)propanoic acid.
GO:0009058	biosynthetic process	biological_process	The chemical reactions and pathways resulting in the formation of substances; typically the energy-requiring part of metabolism in which simpler substances are transformed into more complex ones.
GO:0016829	lyase activity	molecular_function	Catalysis of the cleavage of C-C, C-O, C-N and other bonds by other means than by hydrolysis or oxidation, or conversely adding a group to a double bond. They differ from other enzymes in that two substrates are involved in one reaction direction, but only one in the other direction. When acting on the single substrate, a molecule is eliminated and this generates either a new double bond or a new ring.
[KEGG Pathway information]
Entry	Name	Description	Class
bta00340	Histidine metabolism - Bos taurus (cow)	NA	Metabolism; Amino Acid Metabolism
bta00910	Nitrogen metabolism - Bos taurus (cow)	NA	Metabolism; Energy Metabolism
bta01100	Metabolic pathways - Bos taurus (cow)	NA	NA
[HCE information]
No information. The SNP is not in a HCE.
[OMIA information]
No Information Found.
>>No.10
[SNP information]
Position_of_found_SNP: Chr5,64833594	Distance: 0
SNP_ID: rs41647754	Heterozygosity: 0
GeneID	Function	Position_in_codon	Allele	Protein_residue	Amino_acid_position	Codon_position_on_mRNA
615205	nearGene-5	0			0	
[Gene information]
Gene_Id	Gene_Symbol	Gene_Name	Location	Type_of_gene
615205	HAL	histidine ammonia-lyase	-	protein-coding
[GeneRIFs]
PubMed_Id	Description
No GeneRIFs Found.
[Uniprot Protein information]
Acc	Rec_name	Prot_length	Status	Function	Subunit	Subcellular	PTM
A7YWP4	Histidine ammonia-lyase	657	Reviewed (UniProtKB/Swiss-Prot)	NA	NA	NA	Contains an active site 4-methylidene-imidazol-5-one (MIO), CC which is formed autocatalytically by cyclization and dehydration CC of residues Ala-Ser-Gly (By similarity). 
[QTL information]
QTL_Id	QTL_Trait	QTL_Type	QTL_Pvalue	QTL_Fvalue	QTL_Variance	QTL_PubMed_Id	QTL_Region
1290	Average Daily Gain	Significant	0.045	-	0.396	14753343	Chr5:64114658-66423465
10730	Carcass weight	Significant	3.18	-	-	ISU0041	Chr5:51937550-72126409
2608	Milk protein yield	Significant	0.0144	3.49	-	12778594	Chr5:61339045-78209773
1758	Twinning	Significant	<0.01	-	-	15147392	Chr5:58165109-66423465
1761	Twinning	Significant	<0.01	-	-	15147392	Chr5:58165109-66423465
7046	Twinning	Significant	<0.00072	-	-	18997068	Chr5:64245443-66245443
[GO information]
Accession	Term	Ontology	Definition
GO:0004397	histidine ammonia-lyase activity	molecular_function	Catalysis of the reaction: L-histidine = urocanate + NH3.
GO:0005625	soluble fraction	cellular_component	That fraction of cells, prepared by disruptive biochemical methods, that is soluble in water.
GO:0005737	cytoplasm	cellular_component	All of the contents of a cell excluding the plasma membrane and nucleus, but including other subcellular structures.
GO:0006548	histidine catabolic process	biological_process	The chemical reactions and pathways resulting in the breakdown of histidine, 2-amino-3-(1H-imidazol-4-yl)propanoic acid.
GO:0009058	biosynthetic process	biological_process	The chemical reactions and pathways resulting in the formation of substances; typically the energy-requiring part of metabolism in which simpler substances are transformed into more complex ones.
GO:0016829	lyase activity	molecular_function	Catalysis of the cleavage of C-C, C-O, C-N and other bonds by other means than by hydrolysis or oxidation, or conversely adding a group to a double bond. They differ from other enzymes in that two substrates are involved in one reaction direction, but only one in the other direction. When acting on the single substrate, a molecule is eliminated and this generates either a new double bond or a new ring.
[KEGG Pathway information]
Entry	Name	Description	Class
bta00340	Histidine metabolism - Bos taurus (cow)	NA	Metabolism; Amino Acid Metabolism
bta00910	Nitrogen metabolism - Bos taurus (cow)	NA	Metabolism; Energy Metabolism
bta01100	Metabolic pathways - Bos taurus (cow)	NA	NA
[HCE information]
No information. The SNP is not in a HCE.
[OMIA information]
No Information Found.
>>No.11
[SNP information]
Position_of_found_SNP: Chr5,64836972	Distance: 3378
SNP_ID: rs110528683	Heterozygosity: 0
GeneID	Function	Position_in_codon	Allele	Protein_residue	Amino_acid_position	Codon_position_on_mRNA
No information. The SNP is not in a gene.
[Gene information]
No information. The SNP is not in a gene.
[GeneRIFs]
No information. The SNP is not in a gene.
[Uniprot Protein information]
No information. The SNP is not in a gene.
[QTL information]
QTL_Id	QTL_Trait	QTL_Type	QTL_Pvalue	QTL_Fvalue	QTL_Variance	QTL_PubMed_Id	QTL_Region
1290	Average Daily Gain	Significant	0.045	-	0.396	14753343	Chr5:64114658-66423465
10730	Carcass weight	Significant	3.18	-	-	ISU0041	Chr5:51937550-72126409
2608	Milk protein yield	Significant	0.0144	3.49	-	12778594	Chr5:61339045-78209773
1758	Twinning	Significant	<0.01	-	-	15147392	Chr5:58165109-66423465
1761	Twinning	Significant	<0.01	-	-	15147392	Chr5:58165109-66423465
7046	Twinning	Significant	<0.00072	-	-	18997068	Chr5:64245443-66245443
[GO information]
No information. The SNP is not in a gene.
[KEGG Pathway information]
No information. The SNP is not in a gene.
[HCE information]
No information. The SNP is not in a HCE.
[OMIA information]
No information. The SNP is not in a gene.
>>No.12
[SNP information]
Position_of_found_SNP: Chr5,64837329	Distance: 3735
SNP_ID: rs43768976	Heterozygosity: 0
GeneID	Function	Position_in_codon	Allele	Protein_residue	Amino_acid_position	Codon_position_on_mRNA
No information. The SNP is not in a gene.
[Gene information]
No information. The SNP is not in a gene.
[GeneRIFs]
No information. The SNP is not in a gene.
[Uniprot Protein information]
No information. The SNP is not in a gene.
[QTL information]
QTL_Id	QTL_Trait	QTL_Type	QTL_Pvalue	QTL_Fvalue	QTL_Variance	QTL_PubMed_Id	QTL_Region
1290	Average Daily Gain	Significant	0.045	-	0.396	14753343	Chr5:64114658-66423465
10730	Carcass weight	Significant	3.18	-	-	ISU0041	Chr5:51937550-72126409
2608	Milk protein yield	Significant	0.0144	3.49	-	12778594	Chr5:61339045-78209773
1758	Twinning	Significant	<0.01	-	-	15147392	Chr5:58165109-66423465
1761	Twinning	Significant	<0.01	-	-	15147392	Chr5:58165109-66423465
7046	Twinning	Significant	<0.00072	-	-	18997068	Chr5:64245443-66245443
[GO information]
No information. The SNP is not in a gene.
[KEGG Pathway information]
No information. The SNP is not in a gene.
[HCE information]
No information. The SNP is not in a HCE.
[OMIA information]
No information. The SNP is not in a gene.
>>No.13
[SNP information]
Position_of_found_SNP: Chr5,64837352	Distance: 3758
SNP_ID: rs43768975	Heterozygosity: 0
GeneID	Function	Position_in_codon	Allele	Protein_residue	Amino_acid_position	Codon_position_on_mRNA
No information. The SNP is not in a gene.
[Gene information]
No information. The SNP is not in a gene.
[GeneRIFs]
No information. The SNP is not in a gene.
[Uniprot Protein information]
No information. The SNP is not in a gene.
[QTL information]
QTL_Id	QTL_Trait	QTL_Type	QTL_Pvalue	QTL_Fvalue	QTL_Variance	QTL_PubMed_Id	QTL_Region
1290	Average Daily Gain	Significant	0.045	-	0.396	14753343	Chr5:64114658-66423465
10730	Carcass weight	Significant	3.18	-	-	ISU0041	Chr5:51937550-72126409
2608	Milk protein yield	Significant	0.0144	3.49	-	12778594	Chr5:61339045-78209773
1758	Twinning	Significant	<0.01	-	-	15147392	Chr5:58165109-66423465
1761	Twinning	Significant	<0.01	-	-	15147392	Chr5:58165109-66423465
7046	Twinning	Significant	<0.00072	-	-	18997068	Chr5:64245443-66245443
[GO information]
No information. The SNP is not in a gene.
[KEGG Pathway information]
No information. The SNP is not in a gene.
[HCE information]
No information. The SNP is not in a HCE.
[OMIA information]
No information. The SNP is not in a gene.

>>Region: Within 5k bp from the locus Chr9,5763632
In total: 16 SNP(s)
>>No.1
[SNP information]
Position_of_found_SNP: Chr9,5759693	Distance: 3939
SNP_ID: rs109527658	Heterozygosity: 0
GeneID	Function	Position_in_codon	Allele	Protein_residue	Amino_acid_position	Codon_position_on_mRNA
No information. The SNP is not in a gene.
[Gene information]
No information. The SNP is not in a gene.
[GeneRIFs]
No information. The SNP is not in a gene.
[Uniprot Protein information]
No information. The SNP is not in a gene.
[QTL information]
QTL_Id	QTL_Trait	QTL_Type	QTL_Pvalue	QTL_Fvalue	QTL_Variance	QTL_PubMed_Id	QTL_Region
10846	Body weight (yearling)	Significant	1.94	-	-	ISU0041	Chr9:0-11345258
10110	Clinical mastitis	Significant	<0.05	-	-	18487673	Chr9:0-18094073
[GO information]
No information. The SNP is not in a gene.
[KEGG Pathway information]
No information. The SNP is not in a gene.
[HCE information]
No information. The SNP is not in a HCE.
[OMIA information]
No information. The SNP is not in a gene.
>>No.2
[SNP information]
Position_of_found_SNP: Chr9,5759699	Distance: 3933
SNP_ID: rs109694545	Heterozygosity: 0
GeneID	Function	Position_in_codon	Allele	Protein_residue	Amino_acid_position	Codon_position_on_mRNA
No information. The SNP is not in a gene.
[Gene information]
No information. The SNP is not in a gene.
[GeneRIFs]
No information. The SNP is not in a gene.
[Uniprot Protein information]
No information. The SNP is not in a gene.
[QTL information]
QTL_Id	QTL_Trait	QTL_Type	QTL_Pvalue	QTL_Fvalue	QTL_Variance	QTL_PubMed_Id	QTL_Region
10846	Body weight (yearling)	Significant	1.94	-	-	ISU0041	Chr9:0-11345258
10110	Clinical mastitis	Significant	<0.05	-	-	18487673	Chr9:0-18094073
[GO information]
No information. The SNP is not in a gene.
[KEGG Pathway information]
No information. The SNP is not in a gene.
[HCE information]
No information. The SNP is not in a HCE.
[OMIA information]
No information. The SNP is not in a gene.
>>No.3
[SNP information]
Position_of_found_SNP: Chr9,5759799	Distance: 3833
SNP_ID: rs109058576	Heterozygosity: 0
GeneID	Function	Position_in_codon	Allele	Protein_residue	Amino_acid_position	Codon_position_on_mRNA
No information. The SNP is not in a gene.
[Gene information]
No information. The SNP is not in a gene.
[GeneRIFs]
No information. The SNP is not in a gene.
[Uniprot Protein information]
No information. The SNP is not in a gene.
[QTL information]
QTL_Id	QTL_Trait	QTL_Type	QTL_Pvalue	QTL_Fvalue	QTL_Variance	QTL_PubMed_Id	QTL_Region
10846	Body weight (yearling)	Significant	1.94	-	-	ISU0041	Chr9:0-11345258
10110	Clinical mastitis	Significant	<0.05	-	-	18487673	Chr9:0-18094073
[GO information]
No information. The SNP is not in a gene.
[KEGG Pathway information]
No information. The SNP is not in a gene.
[HCE information]
No information. The SNP is not in a HCE.
[OMIA information]
No information. The SNP is not in a gene.
>>No.4
[SNP information]
Position_of_found_SNP: Chr9,5759805	Distance: 3827
SNP_ID: rs108951989	Heterozygosity: 0
GeneID	Function	Position_in_codon	Allele	Protein_residue	Amino_acid_position	Codon_position_on_mRNA
No information. The SNP is not in a gene.
[Gene information]
No information. The SNP is not in a gene.
[GeneRIFs]
No information. The SNP is not in a gene.
[Uniprot Protein information]
No information. The SNP is not in a gene.
[QTL information]
QTL_Id	QTL_Trait	QTL_Type	QTL_Pvalue	QTL_Fvalue	QTL_Variance	QTL_PubMed_Id	QTL_Region
10846	Body weight (yearling)	Significant	1.94	-	-	ISU0041	Chr9:0-11345258
10110	Clinical mastitis	Significant	<0.05	-	-	18487673	Chr9:0-18094073
[GO information]
No information. The SNP is not in a gene.
[KEGG Pathway information]
No information. The SNP is not in a gene.
[HCE information]
No information. The SNP is not in a HCE.
[OMIA information]
No information. The SNP is not in a gene.
>>No.5
[SNP information]
Position_of_found_SNP: Chr9,5763111	Distance: 521
SNP_ID: rs109066469	Heterozygosity: 0
GeneID	Function	Position_in_codon	Allele	Protein_residue	Amino_acid_position	Codon_position_on_mRNA
No information. The SNP is not in a gene.
[Gene information]
No information. The SNP is not in a gene.
[GeneRIFs]
No information. The SNP is not in a gene.
[Uniprot Protein information]
No information. The SNP is not in a gene.
[QTL information]
QTL_Id	QTL_Trait	QTL_Type	QTL_Pvalue	QTL_Fvalue	QTL_Variance	QTL_PubMed_Id	QTL_Region
10846	Body weight (yearling)	Significant	1.94	-	-	ISU0041	Chr9:0-11345258
10110	Clinical mastitis	Significant	<0.05	-	-	18487673	Chr9:0-18094073
[GO information]
No information. The SNP is not in a gene.
[KEGG Pathway information]
No information. The SNP is not in a gene.
[HCE information]
No information. The SNP is not in a HCE.
[OMIA information]
No information. The SNP is not in a gene.
>>No.6
[SNP information]
Position_of_found_SNP: Chr9,5763353	Distance: 279
SNP_ID: rs110937385	Heterozygosity: 0
GeneID	Function	Position_in_codon	Allele	Protein_residue	Amino_acid_position	Codon_position_on_mRNA
No information. The SNP is not in a gene.
[Gene information]
No information. The SNP is not in a gene.
[GeneRIFs]
No information. The SNP is not in a gene.
[Uniprot Protein information]
No information. The SNP is not in a gene.
[QTL information]
QTL_Id	QTL_Trait	QTL_Type	QTL_Pvalue	QTL_Fvalue	QTL_Variance	QTL_PubMed_Id	QTL_Region
10846	Body weight (yearling)	Significant	1.94	-	-	ISU0041	Chr9:0-11345258
10110	Clinical mastitis	Significant	<0.05	-	-	18487673	Chr9:0-18094073
[GO information]
No information. The SNP is not in a gene.
[KEGG Pathway information]
No information. The SNP is not in a gene.
[HCE information]
No information. The SNP is not in a HCE.
[OMIA information]
No information. The SNP is not in a gene.
>>No.7
[SNP information]
Position_of_found_SNP: Chr9,5763481	Distance: 151
SNP_ID: rs109590407	Heterozygosity: 0
GeneID	Function	Position_in_codon	Allele	Protein_residue	Amino_acid_position	Codon_position_on_mRNA
No information. The SNP is not in a gene.
[Gene information]
No information. The SNP is not in a gene.
[GeneRIFs]
No information. The SNP is not in a gene.
[Uniprot Protein information]
No information. The SNP is not in a gene.
[QTL information]
QTL_Id	QTL_Trait	QTL_Type	QTL_Pvalue	QTL_Fvalue	QTL_Variance	QTL_PubMed_Id	QTL_Region
10846	Body weight (yearling)	Significant	1.94	-	-	ISU0041	Chr9:0-11345258
10110	Clinical mastitis	Significant	<0.05	-	-	18487673	Chr9:0-18094073
[GO information]
No information. The SNP is not in a gene.
[KEGG Pathway information]
No information. The SNP is not in a gene.
[HCE information]
No information. The SNP is not in a HCE.
[OMIA information]
No information. The SNP is not in a gene.
>>No.8
[SNP information]
Position_of_found_SNP: Chr9,5763632	Distance: 0
SNP_ID: rs110762306	Heterozygosity: 0
GeneID	Function	Position_in_codon	Allele	Protein_residue	Amino_acid_position	Codon_position_on_mRNA
No information. The SNP is not in a gene.
[Gene information]
No information. The SNP is not in a gene.
[GeneRIFs]
No information. The SNP is not in a gene.
[Uniprot Protein information]
No information. The SNP is not in a gene.
[QTL information]
QTL_Id	QTL_Trait	QTL_Type	QTL_Pvalue	QTL_Fvalue	QTL_Variance	QTL_PubMed_Id	QTL_Region
10846	Body weight (yearling)	Significant	1.94	-	-	ISU0041	Chr9:0-11345258
10110	Clinical mastitis	Significant	<0.05	-	-	18487673	Chr9:0-18094073
[GO information]
No information. The SNP is not in a gene.
[KEGG Pathway information]
No information. The SNP is not in a gene.
[HCE information]
No information. The SNP is not in a HCE.
[OMIA information]
No information. The SNP is not in a gene.
>>No.9
[SNP information]
Position_of_found_SNP: Chr9,5764007	Distance: 375
SNP_ID: rs42342227	Heterozygosity: 0
GeneID	Function	Position_in_codon	Allele	Protein_residue	Amino_acid_position	Codon_position_on_mRNA
No information. The SNP is not in a gene.
[Gene information]
No information. The SNP is not in a gene.
[GeneRIFs]
No information. The SNP is not in a gene.
[Uniprot Protein information]
No information. The SNP is not in a gene.
[QTL information]
QTL_Id	QTL_Trait	QTL_Type	QTL_Pvalue	QTL_Fvalue	QTL_Variance	QTL_PubMed_Id	QTL_Region
10846	Body weight (yearling)	Significant	1.94	-	-	ISU0041	Chr9:0-11345258
10110	Clinical mastitis	Significant	<0.05	-	-	18487673	Chr9:0-18094073
[GO information]
No information. The SNP is not in a gene.
[KEGG Pathway information]
No information. The SNP is not in a gene.
[HCE information]
No information. The SNP is not in a HCE.
[OMIA information]
No information. The SNP is not in a gene.
>>No.10
[SNP information]
Position_of_found_SNP: Chr9,5764185	Distance: 553
SNP_ID: rs43091663	Heterozygosity: 0
GeneID	Function	Position_in_codon	Allele	Protein_residue	Amino_acid_position	Codon_position_on_mRNA
No information. The SNP is not in a gene.
[Gene information]
No information. The SNP is not in a gene.
[GeneRIFs]
No information. The SNP is not in a gene.
[Uniprot Protein information]
No information. The SNP is not in a gene.
[QTL information]
QTL_Id	QTL_Trait	QTL_Type	QTL_Pvalue	QTL_Fvalue	QTL_Variance	QTL_PubMed_Id	QTL_Region
10846	Body weight (yearling)	Significant	1.94	-	-	ISU0041	Chr9:0-11345258
10110	Clinical mastitis	Significant	<0.05	-	-	18487673	Chr9:0-18094073
[GO information]
No information. The SNP is not in a gene.
[KEGG Pathway information]
No information. The SNP is not in a gene.
[HCE information]
No information. The SNP is not in a HCE.
[OMIA information]
No information. The SNP is not in a gene.
>>No.11
[SNP information]
Position_of_found_SNP: Chr9,5764343	Distance: 711
SNP_ID: rs110758967	Heterozygosity: 0
GeneID	Function	Position_in_codon	Allele	Protein_residue	Amino_acid_position	Codon_position_on_mRNA
No information. The SNP is not in a gene.
[Gene information]
No information. The SNP is not in a gene.
[GeneRIFs]
No information. The SNP is not in a gene.
[Uniprot Protein information]
No information. The SNP is not in a gene.
[QTL information]
QTL_Id	QTL_Trait	QTL_Type	QTL_Pvalue	QTL_Fvalue	QTL_Variance	QTL_PubMed_Id	QTL_Region
10846	Body weight (yearling)	Significant	1.94	-	-	ISU0041	Chr9:0-11345258
10110	Clinical mastitis	Significant	<0.05	-	-	18487673	Chr9:0-18094073
[GO information]
No information. The SNP is not in a gene.
[KEGG Pathway information]
No information. The SNP is not in a gene.
[HCE information]
No information. The SNP is not in a HCE.
[OMIA information]
No information. The SNP is not in a gene.
>>No.12
[SNP information]
Position_of_found_SNP: Chr9,5765193	Distance: 1561
SNP_ID: rs110240985	Heterozygosity: 0
GeneID	Function	Position_in_codon	Allele	Protein_residue	Amino_acid_position	Codon_position_on_mRNA
No information. The SNP is not in a gene.
[Gene information]
No information. The SNP is not in a gene.
[GeneRIFs]
No information. The SNP is not in a gene.
[Uniprot Protein information]
No information. The SNP is not in a gene.
[QTL information]
QTL_Id	QTL_Trait	QTL_Type	QTL_Pvalue	QTL_Fvalue	QTL_Variance	QTL_PubMed_Id	QTL_Region
10846	Body weight (yearling)	Significant	1.94	-	-	ISU0041	Chr9:0-11345258
10110	Clinical mastitis	Significant	<0.05	-	-	18487673	Chr9:0-18094073
[GO information]
No information. The SNP is not in a gene.
[KEGG Pathway information]
No information. The SNP is not in a gene.
[HCE information]
No information. The SNP is not in a HCE.
[OMIA information]
No information. The SNP is not in a gene.
>>No.13
[SNP information]
Position_of_found_SNP: Chr9,5766853	Distance: 3221
SNP_ID: rs110024758	Heterozygosity: 0
GeneID	Function	Position_in_codon	Allele	Protein_residue	Amino_acid_position	Codon_position_on_mRNA
No information. The SNP is not in a gene.
[Gene information]
No information. The SNP is not in a gene.
[GeneRIFs]
No information. The SNP is not in a gene.
[Uniprot Protein information]
No information. The SNP is not in a gene.
[QTL information]
QTL_Id	QTL_Trait	QTL_Type	QTL_Pvalue	QTL_Fvalue	QTL_Variance	QTL_PubMed_Id	QTL_Region
10846	Body weight (yearling)	Significant	1.94	-	-	ISU0041	Chr9:0-11345258
10110	Clinical mastitis	Significant	<0.05	-	-	18487673	Chr9:0-18094073
[GO information]
No information. The SNP is not in a gene.
[KEGG Pathway information]
No information. The SNP is not in a gene.
[HCE information]
No information. The SNP is not in a HCE.
[OMIA information]
No information. The SNP is not in a gene.
>>No.14
[SNP information]
Position_of_found_SNP: Chr9,5766886	Distance: 3254
SNP_ID: rs110746215	Heterozygosity: 0
GeneID	Function	Position_in_codon	Allele	Protein_residue	Amino_acid_position	Codon_position_on_mRNA
No information. The SNP is not in a gene.
[Gene information]
No information. The SNP is not in a gene.
[GeneRIFs]
No information. The SNP is not in a gene.
[Uniprot Protein information]
No information. The SNP is not in a gene.
[QTL information]
QTL_Id	QTL_Trait	QTL_Type	QTL_Pvalue	QTL_Fvalue	QTL_Variance	QTL_PubMed_Id	QTL_Region
10846	Body weight (yearling)	Significant	1.94	-	-	ISU0041	Chr9:0-11345258
10110	Clinical mastitis	Significant	<0.05	-	-	18487673	Chr9:0-18094073
[GO information]
No information. The SNP is not in a gene.
[KEGG Pathway information]
No information. The SNP is not in a gene.
[HCE information]
No information. The SNP is not in a HCE.
[OMIA information]
No information. The SNP is not in a gene.
>>No.15
[SNP information]
Position_of_found_SNP: Chr9,5767061	Distance: 3429
SNP_ID: rs109707174	Heterozygosity: 0
GeneID	Function	Position_in_codon	Allele	Protein_residue	Amino_acid_position	Codon_position_on_mRNA
No information. The SNP is not in a gene.
[Gene information]
No information. The SNP is not in a gene.
[GeneRIFs]
No information. The SNP is not in a gene.
[Uniprot Protein information]
No information. The SNP is not in a gene.
[QTL information]
QTL_Id	QTL_Trait	QTL_Type	QTL_Pvalue	QTL_Fvalue	QTL_Variance	QTL_PubMed_Id	QTL_Region
10846	Body weight (yearling)	Significant	1.94	-	-	ISU0041	Chr9:0-11345258
10110	Clinical mastitis	Significant	<0.05	-	-	18487673	Chr9:0-18094073
[GO information]
No information. The SNP is not in a gene.
[KEGG Pathway information]
No information. The SNP is not in a gene.
[HCE information]
No information. The SNP is not in a HCE.
[OMIA information]
No information. The SNP is not in a gene.
>>No.16
[SNP information]
Position_of_found_SNP: Chr9,5767435	Distance: 3803
SNP_ID: rs110671558	Heterozygosity: 0
GeneID	Function	Position_in_codon	Allele	Protein_residue	Amino_acid_position	Codon_position_on_mRNA
No information. The SNP is not in a gene.
[Gene information]
No information. The SNP is not in a gene.
[GeneRIFs]
No information. The SNP is not in a gene.
[Uniprot Protein information]
No information. The SNP is not in a gene.
[QTL information]
QTL_Id	QTL_Trait	QTL_Type	QTL_Pvalue	QTL_Fvalue	QTL_Variance	QTL_PubMed_Id	QTL_Region
10846	Body weight (yearling)	Significant	1.94	-	-	ISU0041	Chr9:0-11345258
10110	Clinical mastitis	Significant	<0.05	-	-	18487673	Chr9:0-18094073
[GO information]
No information. The SNP is not in a gene.
[KEGG Pathway information]
No information. The SNP is not in a gene.
[HCE information]
No information. The SNP is not in a HCE.
[OMIA information]
No information. The SNP is not in a gene.

>>Region: Within 5k bp from the locus Chr9,21062122
In total: 18 SNP(s)
>>No.1
[SNP information]
Position_of_found_SNP: Chr9,21060164	Distance: 1958
SNP_ID: rs110095508	Heterozygosity: 0
GeneID	Function	Position_in_codon	Allele	Protein_residue	Amino_acid_position	Codon_position_on_mRNA
No information. The SNP is not in a gene.
[Gene information]
No information. The SNP is not in a gene.
[GeneRIFs]
No information. The SNP is not in a gene.
[Uniprot Protein information]
No information. The SNP is not in a gene.
[QTL information]
QTL_Id	QTL_Trait	QTL_Type	QTL_Pvalue	QTL_Fvalue	QTL_Variance	QTL_PubMed_Id	QTL_Region
10852	Body weight (weaning)	Significant	2.74	-	-	ISU0041	Chr9:17864617-39325689
10851	Body weight (yearling)	Significant	-	-	-	ISU0041	Chr9:17864617-39325689
10853	Calving ease (maternal)	Significant	5.2	-	-	ISU0041	Chr9:17864617-39325689
10850	Marbling score (EBV)	Significant	4.36	-	-	ISU0041	Chr9:17864617-39325689
[GO information]
No information. The SNP is not in a gene.
[KEGG Pathway information]
No information. The SNP is not in a gene.
[HCE information]
No information. The SNP is not in a HCE.
[OMIA information]
No information. The SNP is not in a gene.
>>No.2
[SNP information]
Position_of_found_SNP: Chr9,21060265	Distance: 1857
SNP_ID: rs110206407	Heterozygosity: 0
GeneID	Function	Position_in_codon	Allele	Protein_residue	Amino_acid_position	Codon_position_on_mRNA
No information. The SNP is not in a gene.
[Gene information]
No information. The SNP is not in a gene.
[GeneRIFs]
No information. The SNP is not in a gene.
[Uniprot Protein information]
No information. The SNP is not in a gene.
[QTL information]
QTL_Id	QTL_Trait	QTL_Type	QTL_Pvalue	QTL_Fvalue	QTL_Variance	QTL_PubMed_Id	QTL_Region
10852	Body weight (weaning)	Significant	2.74	-	-	ISU0041	Chr9:17864617-39325689
10851	Body weight (yearling)	Significant	-	-	-	ISU0041	Chr9:17864617-39325689
10853	Calving ease (maternal)	Significant	5.2	-	-	ISU0041	Chr9:17864617-39325689
10850	Marbling score (EBV)	Significant	4.36	-	-	ISU0041	Chr9:17864617-39325689
[GO information]
No information. The SNP is not in a gene.
[KEGG Pathway information]
No information. The SNP is not in a gene.
[HCE information]
No information. The SNP is not in a HCE.
[OMIA information]
No information. The SNP is not in a gene.
>>No.3
[SNP information]
Position_of_found_SNP: Chr9,21060678	Distance: 1444
SNP_ID: rs110259033	Heterozygosity: 0
GeneID	Function	Position_in_codon	Allele	Protein_residue	Amino_acid_position	Codon_position_on_mRNA
No information. The SNP is not in a gene.
[Gene information]
No information. The SNP is not in a gene.
[GeneRIFs]
No information. The SNP is not in a gene.
[Uniprot Protein information]
No information. The SNP is not in a gene.
[QTL information]
QTL_Id	QTL_Trait	QTL_Type	QTL_Pvalue	QTL_Fvalue	QTL_Variance	QTL_PubMed_Id	QTL_Region
10852	Body weight (weaning)	Significant	2.74	-	-	ISU0041	Chr9:17864617-39325689
10851	Body weight (yearling)	Significant	-	-	-	ISU0041	Chr9:17864617-39325689
10853	Calving ease (maternal)	Significant	5.2	-	-	ISU0041	Chr9:17864617-39325689
10850	Marbling score (EBV)	Significant	4.36	-	-	ISU0041	Chr9:17864617-39325689
[GO information]
No information. The SNP is not in a gene.
[KEGG Pathway information]
No information. The SNP is not in a gene.
[HCE information]
No information. The SNP is not in a HCE.
[OMIA information]
No information. The SNP is not in a gene.
>>No.4
[SNP information]
Position_of_found_SNP: Chr9,21061126	Distance: 996
SNP_ID: rs109856657	Heterozygosity: 0
GeneID	Function	Position_in_codon	Allele	Protein_residue	Amino_acid_position	Codon_position_on_mRNA
No information. The SNP is not in a gene.
[Gene information]
No information. The SNP is not in a gene.
[GeneRIFs]
No information. The SNP is not in a gene.
[Uniprot Protein information]
No information. The SNP is not in a gene.
[QTL information]
QTL_Id	QTL_Trait	QTL_Type	QTL_Pvalue	QTL_Fvalue	QTL_Variance	QTL_PubMed_Id	QTL_Region
10852	Body weight (weaning)	Significant	2.74	-	-	ISU0041	Chr9:17864617-39325689
10851	Body weight (yearling)	Significant	-	-	-	ISU0041	Chr9:17864617-39325689
10853	Calving ease (maternal)	Significant	5.2	-	-	ISU0041	Chr9:17864617-39325689
10850	Marbling score (EBV)	Significant	4.36	-	-	ISU0041	Chr9:17864617-39325689
[GO information]
No information. The SNP is not in a gene.
[KEGG Pathway information]
No information. The SNP is not in a gene.
[HCE information]
No information. The SNP is not in a HCE.
[OMIA information]
No information. The SNP is not in a gene.
>>No.5
[SNP information]
Position_of_found_SNP: Chr9,21062122	Distance: 0
SNP_ID: rs43030751	Heterozygosity: 0
GeneID	Function	Position_in_codon	Allele	Protein_residue	Amino_acid_position	Codon_position_on_mRNA
No information. The SNP is not in a gene.
[Gene information]
No information. The SNP is not in a gene.
[GeneRIFs]
No information. The SNP is not in a gene.
[Uniprot Protein information]
No information. The SNP is not in a gene.
[QTL information]
QTL_Id	QTL_Trait	QTL_Type	QTL_Pvalue	QTL_Fvalue	QTL_Variance	QTL_PubMed_Id	QTL_Region
10852	Body weight (weaning)	Significant	2.74	-	-	ISU0041	Chr9:17864617-39325689
10851	Body weight (yearling)	Significant	-	-	-	ISU0041	Chr9:17864617-39325689
10853	Calving ease (maternal)	Significant	5.2	-	-	ISU0041	Chr9:17864617-39325689
10850	Marbling score (EBV)	Significant	4.36	-	-	ISU0041	Chr9:17864617-39325689
[GO information]
No information. The SNP is not in a gene.
[KEGG Pathway information]
No information. The SNP is not in a gene.
[HCE information]
No information. The SNP is not in a HCE.
[OMIA information]
No information. The SNP is not in a gene.
>>No.6
[SNP information]
Position_of_found_SNP: Chr9,21062153	Distance: 31
SNP_ID: rs43030752	Heterozygosity: 0
GeneID	Function	Position_in_codon	Allele	Protein_residue	Amino_acid_position	Codon_position_on_mRNA
No information. The SNP is not in a gene.
[Gene information]
No information. The SNP is not in a gene.
[GeneRIFs]
No information. The SNP is not in a gene.
[Uniprot Protein information]
No information. The SNP is not in a gene.
[QTL information]
QTL_Id	QTL_Trait	QTL_Type	QTL_Pvalue	QTL_Fvalue	QTL_Variance	QTL_PubMed_Id	QTL_Region
10852	Body weight (weaning)	Significant	2.74	-	-	ISU0041	Chr9:17864617-39325689
10851	Body weight (yearling)	Significant	-	-	-	ISU0041	Chr9:17864617-39325689
10853	Calving ease (maternal)	Significant	5.2	-	-	ISU0041	Chr9:17864617-39325689
10850	Marbling score (EBV)	Significant	4.36	-	-	ISU0041	Chr9:17864617-39325689
[GO information]
No information. The SNP is not in a gene.
[KEGG Pathway information]
No information. The SNP is not in a gene.
[HCE information]
No information. The SNP is not in a HCE.
[OMIA information]
No information. The SNP is not in a gene.
>>No.7
[SNP information]
Position_of_found_SNP: Chr9,21062350	Distance: 228
SNP_ID: rs43030753	Heterozygosity: 0
GeneID	Function	Position_in_codon	Allele	Protein_residue	Amino_acid_position	Codon_position_on_mRNA
No information. The SNP is not in a gene.
[Gene information]
No information. The SNP is not in a gene.
[GeneRIFs]
No information. The SNP is not in a gene.
[Uniprot Protein information]
No information. The SNP is not in a gene.
[QTL information]
QTL_Id	QTL_Trait	QTL_Type	QTL_Pvalue	QTL_Fvalue	QTL_Variance	QTL_PubMed_Id	QTL_Region
10852	Body weight (weaning)	Significant	2.74	-	-	ISU0041	Chr9:17864617-39325689
10851	Body weight (yearling)	Significant	-	-	-	ISU0041	Chr9:17864617-39325689
10853	Calving ease (maternal)	Significant	5.2	-	-	ISU0041	Chr9:17864617-39325689
10850	Marbling score (EBV)	Significant	4.36	-	-	ISU0041	Chr9:17864617-39325689
[GO information]
No information. The SNP is not in a gene.
[KEGG Pathway information]
No information. The SNP is not in a gene.
[HCE information]
No information. The SNP is not in a HCE.
[OMIA information]
No information. The SNP is not in a gene.
>>No.8
[SNP information]
Position_of_found_SNP: Chr9,21062454	Distance: 332
SNP_ID: rs43030754	Heterozygosity: 0
GeneID	Function	Position_in_codon	Allele	Protein_residue	Amino_acid_position	Codon_position_on_mRNA
No information. The SNP is not in a gene.
[Gene information]
No information. The SNP is not in a gene.
[GeneRIFs]
No information. The SNP is not in a gene.
[Uniprot Protein information]
No information. The SNP is not in a gene.
[QTL information]
QTL_Id	QTL_Trait	QTL_Type	QTL_Pvalue	QTL_Fvalue	QTL_Variance	QTL_PubMed_Id	QTL_Region
10852	Body weight (weaning)	Significant	2.74	-	-	ISU0041	Chr9:17864617-39325689
10851	Body weight (yearling)	Significant	-	-	-	ISU0041	Chr9:17864617-39325689
10853	Calving ease (maternal)	Significant	5.2	-	-	ISU0041	Chr9:17864617-39325689
10850	Marbling score (EBV)	Significant	4.36	-	-	ISU0041	Chr9:17864617-39325689
[GO information]
No information. The SNP is not in a gene.
[KEGG Pathway information]
No information. The SNP is not in a gene.
[HCE information]
No information. The SNP is not in a HCE.
[OMIA information]
No information. The SNP is not in a gene.
>>No.9
[SNP information]
Position_of_found_SNP: Chr9,21062493	Distance: 371
SNP_ID: rs43030755	Heterozygosity: 0
GeneID	Function	Position_in_codon	Allele	Protein_residue	Amino_acid_position	Codon_position_on_mRNA
No information. The SNP is not in a gene.
[Gene information]
No information. The SNP is not in a gene.
[GeneRIFs]
No information. The SNP is not in a gene.
[Uniprot Protein information]
No information. The SNP is not in a gene.
[QTL information]
QTL_Id	QTL_Trait	QTL_Type	QTL_Pvalue	QTL_Fvalue	QTL_Variance	QTL_PubMed_Id	QTL_Region
10852	Body weight (weaning)	Significant	2.74	-	-	ISU0041	Chr9:17864617-39325689
10851	Body weight (yearling)	Significant	-	-	-	ISU0041	Chr9:17864617-39325689
10853	Calving ease (maternal)	Significant	5.2	-	-	ISU0041	Chr9:17864617-39325689
10850	Marbling score (EBV)	Significant	4.36	-	-	ISU0041	Chr9:17864617-39325689
[GO information]
No information. The SNP is not in a gene.
[KEGG Pathway information]
No information. The SNP is not in a gene.
[HCE information]
No information. The SNP is not in a HCE.
[OMIA information]
No information. The SNP is not in a gene.
>>No.10
[SNP information]
Position_of_found_SNP: Chr9,21062594	Distance: 472
SNP_ID: rs43030756	Heterozygosity: 0
GeneID	Function	Position_in_codon	Allele	Protein_residue	Amino_acid_position	Codon_position_on_mRNA
No information. The SNP is not in a gene.
[Gene information]
No information. The SNP is not in a gene.
[GeneRIFs]
No information. The SNP is not in a gene.
[Uniprot Protein information]
No information. The SNP is not in a gene.
[QTL information]
QTL_Id	QTL_Trait	QTL_Type	QTL_Pvalue	QTL_Fvalue	QTL_Variance	QTL_PubMed_Id	QTL_Region
10852	Body weight (weaning)	Significant	2.74	-	-	ISU0041	Chr9:17864617-39325689
10851	Body weight (yearling)	Significant	-	-	-	ISU0041	Chr9:17864617-39325689
10853	Calving ease (maternal)	Significant	5.2	-	-	ISU0041	Chr9:17864617-39325689
10850	Marbling score (EBV)	Significant	4.36	-	-	ISU0041	Chr9:17864617-39325689
[GO information]
No information. The SNP is not in a gene.
[KEGG Pathway information]
No information. The SNP is not in a gene.
[HCE information]
No information. The SNP is not in a HCE.
[OMIA information]
No information. The SNP is not in a gene.
>>No.11
[SNP information]
Position_of_found_SNP: Chr9,21063146	Distance: 1024
SNP_ID: rs109799947	Heterozygosity: 0
GeneID	Function	Position_in_codon	Allele	Protein_residue	Amino_acid_position	Codon_position_on_mRNA
No information. The SNP is not in a gene.
[Gene information]
No information. The SNP is not in a gene.
[GeneRIFs]
No information. The SNP is not in a gene.
[Uniprot Protein information]
No information. The SNP is not in a gene.
[QTL information]
QTL_Id	QTL_Trait	QTL_Type	QTL_Pvalue	QTL_Fvalue	QTL_Variance	QTL_PubMed_Id	QTL_Region
10852	Body weight (weaning)	Significant	2.74	-	-	ISU0041	Chr9:17864617-39325689
10851	Body weight (yearling)	Significant	-	-	-	ISU0041	Chr9:17864617-39325689
10853	Calving ease (maternal)	Significant	5.2	-	-	ISU0041	Chr9:17864617-39325689
10850	Marbling score (EBV)	Significant	4.36	-	-	ISU0041	Chr9:17864617-39325689
[GO information]
No information. The SNP is not in a gene.
[KEGG Pathway information]
No information. The SNP is not in a gene.
[HCE information]
No information. The SNP is not in a HCE.
[OMIA information]
No information. The SNP is not in a gene.
>>No.12
[SNP information]
Position_of_found_SNP: Chr9,21063625	Distance: 1503
SNP_ID: rs110705663	Heterozygosity: 0
GeneID	Function	Position_in_codon	Allele	Protein_residue	Amino_acid_position	Codon_position_on_mRNA
No information. The SNP is not in a gene.
[Gene information]
No information. The SNP is not in a gene.
[GeneRIFs]
No information. The SNP is not in a gene.
[Uniprot Protein information]
No information. The SNP is not in a gene.
[QTL information]
QTL_Id	QTL_Trait	QTL_Type	QTL_Pvalue	QTL_Fvalue	QTL_Variance	QTL_PubMed_Id	QTL_Region
10852	Body weight (weaning)	Significant	2.74	-	-	ISU0041	Chr9:17864617-39325689
10851	Body weight (yearling)	Significant	-	-	-	ISU0041	Chr9:17864617-39325689
10853	Calving ease (maternal)	Significant	5.2	-	-	ISU0041	Chr9:17864617-39325689
10850	Marbling score (EBV)	Significant	4.36	-	-	ISU0041	Chr9:17864617-39325689
[GO information]
No information. The SNP is not in a gene.
[KEGG Pathway information]
No information. The SNP is not in a gene.
[HCE information]
No information. The SNP is not in a HCE.
[OMIA information]
No information. The SNP is not in a gene.
>>No.13
[SNP information]
Position_of_found_SNP: Chr9,21063853	Distance: 1731
SNP_ID: rs43030750	Heterozygosity: 0
GeneID	Function	Position_in_codon	Allele	Protein_residue	Amino_acid_position	Codon_position_on_mRNA
No information. The SNP is not in a gene.
[Gene information]
No information. The SNP is not in a gene.
[GeneRIFs]
No information. The SNP is not in a gene.
[Uniprot Protein information]
No information. The SNP is not in a gene.
[QTL information]
QTL_Id	QTL_Trait	QTL_Type	QTL_Pvalue	QTL_Fvalue	QTL_Variance	QTL_PubMed_Id	QTL_Region
10852	Body weight (weaning)	Significant	2.74	-	-	ISU0041	Chr9:17864617-39325689
10851	Body weight (yearling)	Significant	-	-	-	ISU0041	Chr9:17864617-39325689
10853	Calving ease (maternal)	Significant	5.2	-	-	ISU0041	Chr9:17864617-39325689
10850	Marbling score (EBV)	Significant	4.36	-	-	ISU0041	Chr9:17864617-39325689
[GO information]
No information. The SNP is not in a gene.
[KEGG Pathway information]
No information. The SNP is not in a gene.
[HCE information]
No information. The SNP is not in a HCE.
[OMIA information]
No information. The SNP is not in a gene.
>>No.14
[SNP information]
Position_of_found_SNP: Chr9,21065207	Distance: 3085
SNP_ID: rs109169071	Heterozygosity: 0
GeneID	Function	Position_in_codon	Allele	Protein_residue	Amino_acid_position	Codon_position_on_mRNA
No information. The SNP is not in a gene.
[Gene information]
No information. The SNP is not in a gene.
[GeneRIFs]
No information. The SNP is not in a gene.
[Uniprot Protein information]
No information. The SNP is not in a gene.
[QTL information]
QTL_Id	QTL_Trait	QTL_Type	QTL_Pvalue	QTL_Fvalue	QTL_Variance	QTL_PubMed_Id	QTL_Region
10852	Body weight (weaning)	Significant	2.74	-	-	ISU0041	Chr9:17864617-39325689
10851	Body weight (yearling)	Significant	-	-	-	ISU0041	Chr9:17864617-39325689
10853	Calving ease (maternal)	Significant	5.2	-	-	ISU0041	Chr9:17864617-39325689
10850	Marbling score (EBV)	Significant	4.36	-	-	ISU0041	Chr9:17864617-39325689
[GO information]
No information. The SNP is not in a gene.
[KEGG Pathway information]
No information. The SNP is not in a gene.
[HCE information]
No information. The SNP is not in a HCE.
[OMIA information]
No information. The SNP is not in a gene.
>>No.15
[SNP information]
Position_of_found_SNP: Chr9,21066000	Distance: 3878
SNP_ID: rs110210367	Heterozygosity: 0
GeneID	Function	Position_in_codon	Allele	Protein_residue	Amino_acid_position	Codon_position_on_mRNA
No information. The SNP is not in a gene.
[Gene information]
No information. The SNP is not in a gene.
[GeneRIFs]
No information. The SNP is not in a gene.
[Uniprot Protein information]
No information. The SNP is not in a gene.
[QTL information]
QTL_Id	QTL_Trait	QTL_Type	QTL_Pvalue	QTL_Fvalue	QTL_Variance	QTL_PubMed_Id	QTL_Region
10852	Body weight (weaning)	Significant	2.74	-	-	ISU0041	Chr9:17864617-39325689
10851	Body weight (yearling)	Significant	-	-	-	ISU0041	Chr9:17864617-39325689
10853	Calving ease (maternal)	Significant	5.2	-	-	ISU0041	Chr9:17864617-39325689
10850	Marbling score (EBV)	Significant	4.36	-	-	ISU0041	Chr9:17864617-39325689
[GO information]
No information. The SNP is not in a gene.
[KEGG Pathway information]
No information. The SNP is not in a gene.
[HCE information]
No information. The SNP is not in a HCE.
[OMIA information]
No information. The SNP is not in a gene.
>>No.16
[SNP information]
Position_of_found_SNP: Chr9,21066406	Distance: 4284
SNP_ID: rs109241878	Heterozygosity: 0
GeneID	Function	Position_in_codon	Allele	Protein_residue	Amino_acid_position	Codon_position_on_mRNA
No information. The SNP is not in a gene.
[Gene information]
No information. The SNP is not in a gene.
[GeneRIFs]
No information. The SNP is not in a gene.
[Uniprot Protein information]
No information. The SNP is not in a gene.
[QTL information]
QTL_Id	QTL_Trait	QTL_Type	QTL_Pvalue	QTL_Fvalue	QTL_Variance	QTL_PubMed_Id	QTL_Region
10852	Body weight (weaning)	Significant	2.74	-	-	ISU0041	Chr9:17864617-39325689
10851	Body weight (yearling)	Significant	-	-	-	ISU0041	Chr9:17864617-39325689
10853	Calving ease (maternal)	Significant	5.2	-	-	ISU0041	Chr9:17864617-39325689
10850	Marbling score (EBV)	Significant	4.36	-	-	ISU0041	Chr9:17864617-39325689
[GO information]
No information. The SNP is not in a gene.
[KEGG Pathway information]
No information. The SNP is not in a gene.
[HCE information]
No information. The SNP is not in a HCE.
[OMIA information]
No information. The SNP is not in a gene.
>>No.17
[SNP information]
Position_of_found_SNP: Chr9,21066836	Distance: 4714
SNP_ID: rs43029721	Heterozygosity: 0
GeneID	Function	Position_in_codon	Allele	Protein_residue	Amino_acid_position	Codon_position_on_mRNA
No information. The SNP is not in a gene.
[Gene information]
No information. The SNP is not in a gene.
[GeneRIFs]
No information. The SNP is not in a gene.
[Uniprot Protein information]
No information. The SNP is not in a gene.
[QTL information]
QTL_Id	QTL_Trait	QTL_Type	QTL_Pvalue	QTL_Fvalue	QTL_Variance	QTL_PubMed_Id	QTL_Region
10852	Body weight (weaning)	Significant	2.74	-	-	ISU0041	Chr9:17864617-39325689
10851	Body weight (yearling)	Significant	-	-	-	ISU0041	Chr9:17864617-39325689
10853	Calving ease (maternal)	Significant	5.2	-	-	ISU0041	Chr9:17864617-39325689
10850	Marbling score (EBV)	Significant	4.36	-	-	ISU0041	Chr9:17864617-39325689
[GO information]
No information. The SNP is not in a gene.
[KEGG Pathway information]
No information. The SNP is not in a gene.
[HCE information]
No information. The SNP is not in a HCE.
[OMIA information]
No information. The SNP is not in a gene.
>>No.18
[SNP information]
Position_of_found_SNP: Chr9,21067058	Distance: 4936
SNP_ID: rs43029722	Heterozygosity: 0
GeneID	Function	Position_in_codon	Allele	Protein_residue	Amino_acid_position	Codon_position_on_mRNA
No information. The SNP is not in a gene.
[Gene information]
No information. The SNP is not in a gene.
[GeneRIFs]
No information. The SNP is not in a gene.
[Uniprot Protein information]
No information. The SNP is not in a gene.
[QTL information]
QTL_Id	QTL_Trait	QTL_Type	QTL_Pvalue	QTL_Fvalue	QTL_Variance	QTL_PubMed_Id	QTL_Region
10852	Body weight (weaning)	Significant	2.74	-	-	ISU0041	Chr9:17864617-39325689
10851	Body weight (yearling)	Significant	-	-	-	ISU0041	Chr9:17864617-39325689
10853	Calving ease (maternal)	Significant	5.2	-	-	ISU0041	Chr9:17864617-39325689
10850	Marbling score (EBV)	Significant	4.36	-	-	ISU0041	Chr9:17864617-39325689
[GO information]
No information. The SNP is not in a gene.
[KEGG Pathway information]
No information. The SNP is not in a gene.
[HCE information]
No information. The SNP is not in a HCE.
[OMIA information]
No information. The SNP is not in a gene.

>>Region: Within 5k bp from the locus Chr14,76703
In total: 20 SNP(s)
>>No.1
[SNP information]
Position_of_found_SNP: Chr14,72205	Distance: 4498
SNP_ID: rs109161993	Heterozygosity: 0
GeneID	Function	Position_in_codon	Allele	Protein_residue	Amino_acid_position	Codon_position_on_mRNA
No information. The SNP is not in a gene.
[Gene information]
No information. The SNP is not in a gene.
[GeneRIFs]
No information. The SNP is not in a gene.
[Uniprot Protein information]
No information. The SNP is not in a gene.
[QTL information]
QTL_Id	QTL_Trait	QTL_Type	QTL_Pvalue	QTL_Fvalue	QTL_Variance	QTL_PubMed_Id	QTL_Region
6214	Age at puberty (EBV)	Significant	<0.05	-	-	18650300	Chr14:0-5235875
1731	Body weight (mean)	Significant	-	12.1	-	15537759	Chr14:0-24666782
10954	Body weight (weaning)	Significant	2.29	-	-	ISU0041	Chr14:0-5235875
6294	Bone weight	Significant	<0.05	-	-	19422365	Chr14:0-7074434
10953	Height (mature)	Significant	3.65	-	-	ISU0041	Chr14:0-5235875
11742	Longissimus muscle area	Significant	-	-	-	12350008	Chr14:0-23136922
10952	Marbling score (EBV)	Significant	3.73	-	-	ISU0041	Chr14:0-5235875
3618	Milk fat content	Significant	<0.01	-	-	12729552	Chr14:0-17162375
2596	Milk fat percentage	Significant	<0.0029	10.74	-	12778594	Chr14:0-7946408
2673	Milk fat percentage	Significant	-	23.1	-	14762090	Chr14:0-9269491
3172	Milk fat percentage	Significant	<0.0001	-	-	15342525	Chr14:0-3940258
3184	Milk fat percentage	Significant	<0.001	-	-	12926772	Chr14:0-3940258
2488	Milk fat yield	Significant	<0.0001	-	-	12077321	Chr14:0-8762573
2600	Milk fat yield	Significant	0.0398	3.23	-	12778594	Chr14:0-7946408
2674	Milk fat yield	Significant	-	12.1	-	14762090	Chr14:0-9269491
3182	Milk fat yield	Significant	<0.001	-	-	12926772	Chr14:0-3940258
3365	Milk fat yield	Significant	<0.01	-	-	11471060	Chr14:0-3940258
3612	Milk fat yield	Significant	<0.01	-	-	12729552	Chr14:0-3940258
3613	Milk fat yield	Significant	<0.01	-	-	12729552	Chr14:0-3940258
3185	Milk protein percentage	Significant	<0.001	-	-	12926772	Chr14:0-3940258
10118	Milk protein percentage (daughter deviation)	Significant	<0.05	-	-	9657851	Chr14:0-24698626
3183	Milk protein yield	Significant	<0.01	-	-	12926772	Chr14:0-3940258
3366	Milk protein yield	Significant	<0.01	-	-	11471060	Chr14:0-3940258
1523	Milk yield	Significant	<0.01	-	-	16533362	Chr14:0-3940258
3181	Milk yield	Significant	<0.001	-	-	12926772	Chr14:0-3940258
3367	Milk yield	Significant	<0.01	-	-	11471060	Chr14:0-3940258
3609	Milk yield	Significant	<0.01	-	-	12729552	Chr14:0-3940258
10119	Milk yield (daughter deviation) 	Significant	<0.05	-	-	9657851	Chr14:0-24698626
10167	Milk yield (daughter deviation) 	Significant	0.00011	-	-	12487475	Chr14:0-3914233
6206	Milk yield (EBV)	Significant	<0.05	-	-	18650300	Chr14:0-5235875
4884	Somatic cell score	Significant	<0.01	-	-	17954769	Chr14:0-2544379
[GO information]
No information. The SNP is not in a gene.
[KEGG Pathway information]
No information. The SNP is not in a gene.
[HCE information]
No information. The SNP is not in a HCE.
[OMIA information]
No information. The SNP is not in a gene.
>>No.2
[SNP information]
Position_of_found_SNP: Chr14,72312	Distance: 4391
SNP_ID: rs109383020	Heterozygosity: 0
GeneID	Function	Position_in_codon	Allele	Protein_residue	Amino_acid_position	Codon_position_on_mRNA
No information. The SNP is not in a gene.
[Gene information]
No information. The SNP is not in a gene.
[GeneRIFs]
No information. The SNP is not in a gene.
[Uniprot Protein information]
No information. The SNP is not in a gene.
[QTL information]
QTL_Id	QTL_Trait	QTL_Type	QTL_Pvalue	QTL_Fvalue	QTL_Variance	QTL_PubMed_Id	QTL_Region
6214	Age at puberty (EBV)	Significant	<0.05	-	-	18650300	Chr14:0-5235875
1731	Body weight (mean)	Significant	-	12.1	-	15537759	Chr14:0-24666782
10954	Body weight (weaning)	Significant	2.29	-	-	ISU0041	Chr14:0-5235875
6294	Bone weight	Significant	<0.05	-	-	19422365	Chr14:0-7074434
10953	Height (mature)	Significant	3.65	-	-	ISU0041	Chr14:0-5235875
11742	Longissimus muscle area	Significant	-	-	-	12350008	Chr14:0-23136922
10952	Marbling score (EBV)	Significant	3.73	-	-	ISU0041	Chr14:0-5235875
3618	Milk fat content	Significant	<0.01	-	-	12729552	Chr14:0-17162375
2596	Milk fat percentage	Significant	<0.0029	10.74	-	12778594	Chr14:0-7946408
2673	Milk fat percentage	Significant	-	23.1	-	14762090	Chr14:0-9269491
3172	Milk fat percentage	Significant	<0.0001	-	-	15342525	Chr14:0-3940258
3184	Milk fat percentage	Significant	<0.001	-	-	12926772	Chr14:0-3940258
2488	Milk fat yield	Significant	<0.0001	-	-	12077321	Chr14:0-8762573
2600	Milk fat yield	Significant	0.0398	3.23	-	12778594	Chr14:0-7946408
2674	Milk fat yield	Significant	-	12.1	-	14762090	Chr14:0-9269491
3182	Milk fat yield	Significant	<0.001	-	-	12926772	Chr14:0-3940258
3365	Milk fat yield	Significant	<0.01	-	-	11471060	Chr14:0-3940258
3612	Milk fat yield	Significant	<0.01	-	-	12729552	Chr14:0-3940258
3613	Milk fat yield	Significant	<0.01	-	-	12729552	Chr14:0-3940258
3185	Milk protein percentage	Significant	<0.001	-	-	12926772	Chr14:0-3940258
10118	Milk protein percentage (daughter deviation)	Significant	<0.05	-	-	9657851	Chr14:0-24698626
3183	Milk protein yield	Significant	<0.01	-	-	12926772	Chr14:0-3940258
3366	Milk protein yield	Significant	<0.01	-	-	11471060	Chr14:0-3940258
1523	Milk yield	Significant	<0.01	-	-	16533362	Chr14:0-3940258
3181	Milk yield	Significant	<0.001	-	-	12926772	Chr14:0-3940258
3367	Milk yield	Significant	<0.01	-	-	11471060	Chr14:0-3940258
3609	Milk yield	Significant	<0.01	-	-	12729552	Chr14:0-3940258
10119	Milk yield (daughter deviation) 	Significant	<0.05	-	-	9657851	Chr14:0-24698626
10167	Milk yield (daughter deviation) 	Significant	0.00011	-	-	12487475	Chr14:0-3914233
6206	Milk yield (EBV)	Significant	<0.05	-	-	18650300	Chr14:0-5235875
4884	Somatic cell score	Significant	<0.01	-	-	17954769	Chr14:0-2544379
[GO information]
No information. The SNP is not in a gene.
[KEGG Pathway information]
No information. The SNP is not in a gene.
[HCE information]
No information. The SNP is not in a HCE.
[OMIA information]
No information. The SNP is not in a gene.
>>No.3
[SNP information]
Position_of_found_SNP: Chr14,73791	Distance: 2912
SNP_ID: rs109386880	Heterozygosity: 0
GeneID	Function	Position_in_codon	Allele	Protein_residue	Amino_acid_position	Codon_position_on_mRNA
513585	nearGene-5	0			0	
[Gene information]
Gene_Id	Gene_Symbol	Gene_Name	Location	Type_of_gene
513585	C14H8orf33	chromosome 8 open reading frame 33 ortholog	-	protein-coding
[GeneRIFs]
PubMed_Id	Description
No GeneRIFs Found.
[Uniprot Protein information]
Acc	Rec_name	Prot_length	Status	Function	Subunit	Subcellular	PTM
Q2KID8	UPF0488 protein C8orf33 homolog	188	Reviewed (UniProtKB/Swiss-Prot)	NA	NA	NA	NA
[QTL information]
QTL_Id	QTL_Trait	QTL_Type	QTL_Pvalue	QTL_Fvalue	QTL_Variance	QTL_PubMed_Id	QTL_Region
6214	Age at puberty (EBV)	Significant	<0.05	-	-	18650300	Chr14:0-5235875
1731	Body weight (mean)	Significant	-	12.1	-	15537759	Chr14:0-24666782
10954	Body weight (weaning)	Significant	2.29	-	-	ISU0041	Chr14:0-5235875
6294	Bone weight	Significant	<0.05	-	-	19422365	Chr14:0-7074434
10953	Height (mature)	Significant	3.65	-	-	ISU0041	Chr14:0-5235875
11742	Longissimus muscle area	Significant	-	-	-	12350008	Chr14:0-23136922
10952	Marbling score (EBV)	Significant	3.73	-	-	ISU0041	Chr14:0-5235875
3618	Milk fat content	Significant	<0.01	-	-	12729552	Chr14:0-17162375
2596	Milk fat percentage	Significant	<0.0029	10.74	-	12778594	Chr14:0-7946408
2673	Milk fat percentage	Significant	-	23.1	-	14762090	Chr14:0-9269491
3172	Milk fat percentage	Significant	<0.0001	-	-	15342525	Chr14:0-3940258
3184	Milk fat percentage	Significant	<0.001	-	-	12926772	Chr14:0-3940258
2488	Milk fat yield	Significant	<0.0001	-	-	12077321	Chr14:0-8762573
2600	Milk fat yield	Significant	0.0398	3.23	-	12778594	Chr14:0-7946408
2674	Milk fat yield	Significant	-	12.1	-	14762090	Chr14:0-9269491
3182	Milk fat yield	Significant	<0.001	-	-	12926772	Chr14:0-3940258
3365	Milk fat yield	Significant	<0.01	-	-	11471060	Chr14:0-3940258
3612	Milk fat yield	Significant	<0.01	-	-	12729552	Chr14:0-3940258
3613	Milk fat yield	Significant	<0.01	-	-	12729552	Chr14:0-3940258
3185	Milk protein percentage	Significant	<0.001	-	-	12926772	Chr14:0-3940258
10118	Milk protein percentage (daughter deviation)	Significant	<0.05	-	-	9657851	Chr14:0-24698626
3183	Milk protein yield	Significant	<0.01	-	-	12926772	Chr14:0-3940258
3366	Milk protein yield	Significant	<0.01	-	-	11471060	Chr14:0-3940258
1523	Milk yield	Significant	<0.01	-	-	16533362	Chr14:0-3940258
3181	Milk yield	Significant	<0.001	-	-	12926772	Chr14:0-3940258
3367	Milk yield	Significant	<0.01	-	-	11471060	Chr14:0-3940258
3609	Milk yield	Significant	<0.01	-	-	12729552	Chr14:0-3940258
10119	Milk yield (daughter deviation) 	Significant	<0.05	-	-	9657851	Chr14:0-24698626
10167	Milk yield (daughter deviation) 	Significant	0.00011	-	-	12487475	Chr14:0-3914233
6206	Milk yield (EBV)	Significant	<0.05	-	-	18650300	Chr14:0-5235875
4884	Somatic cell score	Significant	<0.01	-	-	17954769	Chr14:0-2544379
[GO information]
Accession	Term	Ontology	Definition
No Information Found.
[KEGG Pathway information]
Entry	Name	Description	Class
No Information Found.
[HCE information]
No information. The SNP is not in a HCE.
[OMIA information]
No Information Found.
>>No.4
[SNP information]
Position_of_found_SNP: Chr14,73886	Distance: 2817
SNP_ID: rs111018786	Heterozygosity: 0
GeneID	Function	Position_in_codon	Allele	Protein_residue	Amino_acid_position	Codon_position_on_mRNA
513585	nearGene-5	0			0	
[Gene information]
Gene_Id	Gene_Symbol	Gene_Name	Location	Type_of_gene
513585	C14H8orf33	chromosome 8 open reading frame 33 ortholog	-	protein-coding
[GeneRIFs]
PubMed_Id	Description
No GeneRIFs Found.
[Uniprot Protein information]
Acc	Rec_name	Prot_length	Status	Function	Subunit	Subcellular	PTM
Q2KID8	UPF0488 protein C8orf33 homolog	188	Reviewed (UniProtKB/Swiss-Prot)	NA	NA	NA	NA
[QTL information]
QTL_Id	QTL_Trait	QTL_Type	QTL_Pvalue	QTL_Fvalue	QTL_Variance	QTL_PubMed_Id	QTL_Region
6214	Age at puberty (EBV)	Significant	<0.05	-	-	18650300	Chr14:0-5235875
1731	Body weight (mean)	Significant	-	12.1	-	15537759	Chr14:0-24666782
10954	Body weight (weaning)	Significant	2.29	-	-	ISU0041	Chr14:0-5235875
6294	Bone weight	Significant	<0.05	-	-	19422365	Chr14:0-7074434
10953	Height (mature)	Significant	3.65	-	-	ISU0041	Chr14:0-5235875
11742	Longissimus muscle area	Significant	-	-	-	12350008	Chr14:0-23136922
10952	Marbling score (EBV)	Significant	3.73	-	-	ISU0041	Chr14:0-5235875
3618	Milk fat content	Significant	<0.01	-	-	12729552	Chr14:0-17162375
2596	Milk fat percentage	Significant	<0.0029	10.74	-	12778594	Chr14:0-7946408
2673	Milk fat percentage	Significant	-	23.1	-	14762090	Chr14:0-9269491
3172	Milk fat percentage	Significant	<0.0001	-	-	15342525	Chr14:0-3940258
3184	Milk fat percentage	Significant	<0.001	-	-	12926772	Chr14:0-3940258
2488	Milk fat yield	Significant	<0.0001	-	-	12077321	Chr14:0-8762573
2600	Milk fat yield	Significant	0.0398	3.23	-	12778594	Chr14:0-7946408
2674	Milk fat yield	Significant	-	12.1	-	14762090	Chr14:0-9269491
3182	Milk fat yield	Significant	<0.001	-	-	12926772	Chr14:0-3940258
3365	Milk fat yield	Significant	<0.01	-	-	11471060	Chr14:0-3940258
3612	Milk fat yield	Significant	<0.01	-	-	12729552	Chr14:0-3940258
3613	Milk fat yield	Significant	<0.01	-	-	12729552	Chr14:0-3940258
3185	Milk protein percentage	Significant	<0.001	-	-	12926772	Chr14:0-3940258
10118	Milk protein percentage (daughter deviation)	Significant	<0.05	-	-	9657851	Chr14:0-24698626
3183	Milk protein yield	Significant	<0.01	-	-	12926772	Chr14:0-3940258
3366	Milk protein yield	Significant	<0.01	-	-	11471060	Chr14:0-3940258
1523	Milk yield	Significant	<0.01	-	-	16533362	Chr14:0-3940258
3181	Milk yield	Significant	<0.001	-	-	12926772	Chr14:0-3940258
3367	Milk yield	Significant	<0.01	-	-	11471060	Chr14:0-3940258
3609	Milk yield	Significant	<0.01	-	-	12729552	Chr14:0-3940258
10119	Milk yield (daughter deviation) 	Significant	<0.05	-	-	9657851	Chr14:0-24698626
10167	Milk yield (daughter deviation) 	Significant	0.00011	-	-	12487475	Chr14:0-3914233
6206	Milk yield (EBV)	Significant	<0.05	-	-	18650300	Chr14:0-5235875
4884	Somatic cell score	Significant	<0.01	-	-	17954769	Chr14:0-2544379
[GO information]
Accession	Term	Ontology	Definition
No Information Found.
[KEGG Pathway information]
Entry	Name	Description	Class
No Information Found.
[HCE information]
No information. The SNP is not in a HCE.
[OMIA information]
No Information Found.
>>No.5
[SNP information]
Position_of_found_SNP: Chr14,74654	Distance: 2049
SNP_ID: rs109005479	Heterozygosity: 0
GeneID	Function	Position_in_codon	Allele	Protein_residue	Amino_acid_position	Codon_position_on_mRNA
513585	intron	0			0	
[Gene information]
Gene_Id	Gene_Symbol	Gene_Name	Location	Type_of_gene
513585	C14H8orf33	chromosome 8 open reading frame 33 ortholog	-	protein-coding
[GeneRIFs]
PubMed_Id	Description
No GeneRIFs Found.
[Uniprot Protein information]
Acc	Rec_name	Prot_length	Status	Function	Subunit	Subcellular	PTM
Q2KID8	UPF0488 protein C8orf33 homolog	188	Reviewed (UniProtKB/Swiss-Prot)	NA	NA	NA	NA
[QTL information]
QTL_Id	QTL_Trait	QTL_Type	QTL_Pvalue	QTL_Fvalue	QTL_Variance	QTL_PubMed_Id	QTL_Region
6214	Age at puberty (EBV)	Significant	<0.05	-	-	18650300	Chr14:0-5235875
1731	Body weight (mean)	Significant	-	12.1	-	15537759	Chr14:0-24666782
10954	Body weight (weaning)	Significant	2.29	-	-	ISU0041	Chr14:0-5235875
6294	Bone weight	Significant	<0.05	-	-	19422365	Chr14:0-7074434
10953	Height (mature)	Significant	3.65	-	-	ISU0041	Chr14:0-5235875
11742	Longissimus muscle area	Significant	-	-	-	12350008	Chr14:0-23136922
10952	Marbling score (EBV)	Significant	3.73	-	-	ISU0041	Chr14:0-5235875
3618	Milk fat content	Significant	<0.01	-	-	12729552	Chr14:0-17162375
2596	Milk fat percentage	Significant	<0.0029	10.74	-	12778594	Chr14:0-7946408
2673	Milk fat percentage	Significant	-	23.1	-	14762090	Chr14:0-9269491
3172	Milk fat percentage	Significant	<0.0001	-	-	15342525	Chr14:0-3940258
3184	Milk fat percentage	Significant	<0.001	-	-	12926772	Chr14:0-3940258
2488	Milk fat yield	Significant	<0.0001	-	-	12077321	Chr14:0-8762573
2600	Milk fat yield	Significant	0.0398	3.23	-	12778594	Chr14:0-7946408
2674	Milk fat yield	Significant	-	12.1	-	14762090	Chr14:0-9269491
3182	Milk fat yield	Significant	<0.001	-	-	12926772	Chr14:0-3940258
3365	Milk fat yield	Significant	<0.01	-	-	11471060	Chr14:0-3940258
3612	Milk fat yield	Significant	<0.01	-	-	12729552	Chr14:0-3940258
3613	Milk fat yield	Significant	<0.01	-	-	12729552	Chr14:0-3940258
3185	Milk protein percentage	Significant	<0.001	-	-	12926772	Chr14:0-3940258
10118	Milk protein percentage (daughter deviation)	Significant	<0.05	-	-	9657851	Chr14:0-24698626
3183	Milk protein yield	Significant	<0.01	-	-	12926772	Chr14:0-3940258
3366	Milk protein yield	Significant	<0.01	-	-	11471060	Chr14:0-3940258
1523	Milk yield	Significant	<0.01	-	-	16533362	Chr14:0-3940258
3181	Milk yield	Significant	<0.001	-	-	12926772	Chr14:0-3940258
3367	Milk yield	Significant	<0.01	-	-	11471060	Chr14:0-3940258
3609	Milk yield	Significant	<0.01	-	-	12729552	Chr14:0-3940258
10119	Milk yield (daughter deviation) 	Significant	<0.05	-	-	9657851	Chr14:0-24698626
10167	Milk yield (daughter deviation) 	Significant	0.00011	-	-	12487475	Chr14:0-3914233
6206	Milk yield (EBV)	Significant	<0.05	-	-	18650300	Chr14:0-5235875
4884	Somatic cell score	Significant	<0.01	-	-	17954769	Chr14:0-2544379
[GO information]
Accession	Term	Ontology	Definition
No Information Found.
[KEGG Pathway information]
Entry	Name	Description	Class
No Information Found.
[HCE information]
No information. The SNP is not in a HCE.
[OMIA information]
No Information Found.
>>No.6
[SNP information]
Position_of_found_SNP: Chr14,74932	Distance: 1771
SNP_ID: rs110523349	Heterozygosity: 0
GeneID	Function	Position_in_codon	Allele	Protein_residue	Amino_acid_position	Codon_position_on_mRNA
513585	cds-reference	1	A	K	55	193
513585	missense	1	G	E	55	193
[Gene information]
Gene_Id	Gene_Symbol	Gene_Name	Location	Type_of_gene
513585	C14H8orf33	chromosome 8 open reading frame 33 ortholog	-	protein-coding
[GeneRIFs]
PubMed_Id	Description
No GeneRIFs Found.
[Uniprot Protein information]
Acc	Rec_name	Prot_length	Status	Function	Subunit	Subcellular	PTM
Q2KID8	UPF0488 protein C8orf33 homolog	188	Reviewed (UniProtKB/Swiss-Prot)	NA	NA	NA	NA
[QTL information]
QTL_Id	QTL_Trait	QTL_Type	QTL_Pvalue	QTL_Fvalue	QTL_Variance	QTL_PubMed_Id	QTL_Region
6214	Age at puberty (EBV)	Significant	<0.05	-	-	18650300	Chr14:0-5235875
1731	Body weight (mean)	Significant	-	12.1	-	15537759	Chr14:0-24666782
10954	Body weight (weaning)	Significant	2.29	-	-	ISU0041	Chr14:0-5235875
6294	Bone weight	Significant	<0.05	-	-	19422365	Chr14:0-7074434
10953	Height (mature)	Significant	3.65	-	-	ISU0041	Chr14:0-5235875
11742	Longissimus muscle area	Significant	-	-	-	12350008	Chr14:0-23136922
10952	Marbling score (EBV)	Significant	3.73	-	-	ISU0041	Chr14:0-5235875
3618	Milk fat content	Significant	<0.01	-	-	12729552	Chr14:0-17162375
2596	Milk fat percentage	Significant	<0.0029	10.74	-	12778594	Chr14:0-7946408
2673	Milk fat percentage	Significant	-	23.1	-	14762090	Chr14:0-9269491
3172	Milk fat percentage	Significant	<0.0001	-	-	15342525	Chr14:0-3940258
3184	Milk fat percentage	Significant	<0.001	-	-	12926772	Chr14:0-3940258
2488	Milk fat yield	Significant	<0.0001	-	-	12077321	Chr14:0-8762573
2600	Milk fat yield	Significant	0.0398	3.23	-	12778594	Chr14:0-7946408
2674	Milk fat yield	Significant	-	12.1	-	14762090	Chr14:0-9269491
3182	Milk fat yield	Significant	<0.001	-	-	12926772	Chr14:0-3940258
3365	Milk fat yield	Significant	<0.01	-	-	11471060	Chr14:0-3940258
3612	Milk fat yield	Significant	<0.01	-	-	12729552	Chr14:0-3940258
3613	Milk fat yield	Significant	<0.01	-	-	12729552	Chr14:0-3940258
3185	Milk protein percentage	Significant	<0.001	-	-	12926772	Chr14:0-3940258
10118	Milk protein percentage (daughter deviation)	Significant	<0.05	-	-	9657851	Chr14:0-24698626
3183	Milk protein yield	Significant	<0.01	-	-	12926772	Chr14:0-3940258
3366	Milk protein yield	Significant	<0.01	-	-	11471060	Chr14:0-3940258
1523	Milk yield	Significant	<0.01	-	-	16533362	Chr14:0-3940258
3181	Milk yield	Significant	<0.001	-	-	12926772	Chr14:0-3940258
3367	Milk yield	Significant	<0.01	-	-	11471060	Chr14:0-3940258
3609	Milk yield	Significant	<0.01	-	-	12729552	Chr14:0-3940258
10119	Milk yield (daughter deviation) 	Significant	<0.05	-	-	9657851	Chr14:0-24698626
10167	Milk yield (daughter deviation) 	Significant	0.00011	-	-	12487475	Chr14:0-3914233
6206	Milk yield (EBV)	Significant	<0.05	-	-	18650300	Chr14:0-5235875
4884	Somatic cell score	Significant	<0.01	-	-	17954769	Chr14:0-2544379
[GO information]
Accession	Term	Ontology	Definition
No Information Found.
[KEGG Pathway information]
Entry	Name	Description	Class
No Information Found.
[HCE information]
No information. The SNP is not in a HCE.
[OMIA information]
No Information Found.
>>No.7
[SNP information]
Position_of_found_SNP: Chr14,75135	Distance: 1568
SNP_ID: rs108956430	Heterozygosity: 0
GeneID	Function	Position_in_codon	Allele	Protein_residue	Amino_acid_position	Codon_position_on_mRNA
513585	intron	0			0	
[Gene information]
Gene_Id	Gene_Symbol	Gene_Name	Location	Type_of_gene
513585	C14H8orf33	chromosome 8 open reading frame 33 ortholog	-	protein-coding
[GeneRIFs]
PubMed_Id	Description
No GeneRIFs Found.
[Uniprot Protein information]
Acc	Rec_name	Prot_length	Status	Function	Subunit	Subcellular	PTM
Q2KID8	UPF0488 protein C8orf33 homolog	188	Reviewed (UniProtKB/Swiss-Prot)	NA	NA	NA	NA
[QTL information]
QTL_Id	QTL_Trait	QTL_Type	QTL_Pvalue	QTL_Fvalue	QTL_Variance	QTL_PubMed_Id	QTL_Region
6214	Age at puberty (EBV)	Significant	<0.05	-	-	18650300	Chr14:0-5235875
1731	Body weight (mean)	Significant	-	12.1	-	15537759	Chr14:0-24666782
10954	Body weight (weaning)	Significant	2.29	-	-	ISU0041	Chr14:0-5235875
6294	Bone weight	Significant	<0.05	-	-	19422365	Chr14:0-7074434
10953	Height (mature)	Significant	3.65	-	-	ISU0041	Chr14:0-5235875
11742	Longissimus muscle area	Significant	-	-	-	12350008	Chr14:0-23136922
10952	Marbling score (EBV)	Significant	3.73	-	-	ISU0041	Chr14:0-5235875
3618	Milk fat content	Significant	<0.01	-	-	12729552	Chr14:0-17162375
2596	Milk fat percentage	Significant	<0.0029	10.74	-	12778594	Chr14:0-7946408
2673	Milk fat percentage	Significant	-	23.1	-	14762090	Chr14:0-9269491
3172	Milk fat percentage	Significant	<0.0001	-	-	15342525	Chr14:0-3940258
3184	Milk fat percentage	Significant	<0.001	-	-	12926772	Chr14:0-3940258
2488	Milk fat yield	Significant	<0.0001	-	-	12077321	Chr14:0-8762573
2600	Milk fat yield	Significant	0.0398	3.23	-	12778594	Chr14:0-7946408
2674	Milk fat yield	Significant	-	12.1	-	14762090	Chr14:0-9269491
3182	Milk fat yield	Significant	<0.001	-	-	12926772	Chr14:0-3940258
3365	Milk fat yield	Significant	<0.01	-	-	11471060	Chr14:0-3940258
3612	Milk fat yield	Significant	<0.01	-	-	12729552	Chr14:0-3940258
3613	Milk fat yield	Significant	<0.01	-	-	12729552	Chr14:0-3940258
3185	Milk protein percentage	Significant	<0.001	-	-	12926772	Chr14:0-3940258
10118	Milk protein percentage (daughter deviation)	Significant	<0.05	-	-	9657851	Chr14:0-24698626
3183	Milk protein yield	Significant	<0.01	-	-	12926772	Chr14:0-3940258
3366	Milk protein yield	Significant	<0.01	-	-	11471060	Chr14:0-3940258
1523	Milk yield	Significant	<0.01	-	-	16533362	Chr14:0-3940258
3181	Milk yield	Significant	<0.001	-	-	12926772	Chr14:0-3940258
3367	Milk yield	Significant	<0.01	-	-	11471060	Chr14:0-3940258
3609	Milk yield	Significant	<0.01	-	-	12729552	Chr14:0-3940258
10119	Milk yield (daughter deviation) 	Significant	<0.05	-	-	9657851	Chr14:0-24698626
10167	Milk yield (daughter deviation) 	Significant	0.00011	-	-	12487475	Chr14:0-3914233
6206	Milk yield (EBV)	Significant	<0.05	-	-	18650300	Chr14:0-5235875
4884	Somatic cell score	Significant	<0.01	-	-	17954769	Chr14:0-2544379
[GO information]
Accession	Term	Ontology	Definition
No Information Found.
[KEGG Pathway information]
Entry	Name	Description	Class
No Information Found.
[HCE information]
No information. The SNP is not in a HCE.
[OMIA information]
No Information Found.
>>No.8
[SNP information]
Position_of_found_SNP: Chr14,76100	Distance: 603
SNP_ID: rs41256888	Heterozygosity: 0
GeneID	Function	Position_in_codon	Allele	Protein_residue	Amino_acid_position	Codon_position_on_mRNA
513585	UTR-3	0			0	704
[Gene information]
Gene_Id	Gene_Symbol	Gene_Name	Location	Type_of_gene
513585	C14H8orf33	chromosome 8 open reading frame 33 ortholog	-	protein-coding
[GeneRIFs]
PubMed_Id	Description
No GeneRIFs Found.
[Uniprot Protein information]
Acc	Rec_name	Prot_length	Status	Function	Subunit	Subcellular	PTM
Q2KID8	UPF0488 protein C8orf33 homolog	188	Reviewed (UniProtKB/Swiss-Prot)	NA	NA	NA	NA
[QTL information]
QTL_Id	QTL_Trait	QTL_Type	QTL_Pvalue	QTL_Fvalue	QTL_Variance	QTL_PubMed_Id	QTL_Region
6214	Age at puberty (EBV)	Significant	<0.05	-	-	18650300	Chr14:0-5235875
1731	Body weight (mean)	Significant	-	12.1	-	15537759	Chr14:0-24666782
10954	Body weight (weaning)	Significant	2.29	-	-	ISU0041	Chr14:0-5235875
6294	Bone weight	Significant	<0.05	-	-	19422365	Chr14:0-7074434
10953	Height (mature)	Significant	3.65	-	-	ISU0041	Chr14:0-5235875
11742	Longissimus muscle area	Significant	-	-	-	12350008	Chr14:0-23136922
10952	Marbling score (EBV)	Significant	3.73	-	-	ISU0041	Chr14:0-5235875
3618	Milk fat content	Significant	<0.01	-	-	12729552	Chr14:0-17162375
2596	Milk fat percentage	Significant	<0.0029	10.74	-	12778594	Chr14:0-7946408
2673	Milk fat percentage	Significant	-	23.1	-	14762090	Chr14:0-9269491
3172	Milk fat percentage	Significant	<0.0001	-	-	15342525	Chr14:0-3940258
3184	Milk fat percentage	Significant	<0.001	-	-	12926772	Chr14:0-3940258
2488	Milk fat yield	Significant	<0.0001	-	-	12077321	Chr14:0-8762573
2600	Milk fat yield	Significant	0.0398	3.23	-	12778594	Chr14:0-7946408
2674	Milk fat yield	Significant	-	12.1	-	14762090	Chr14:0-9269491
3182	Milk fat yield	Significant	<0.001	-	-	12926772	Chr14:0-3940258
3365	Milk fat yield	Significant	<0.01	-	-	11471060	Chr14:0-3940258
3612	Milk fat yield	Significant	<0.01	-	-	12729552	Chr14:0-3940258
3613	Milk fat yield	Significant	<0.01	-	-	12729552	Chr14:0-3940258
3185	Milk protein percentage	Significant	<0.001	-	-	12926772	Chr14:0-3940258
10118	Milk protein percentage (daughter deviation)	Significant	<0.05	-	-	9657851	Chr14:0-24698626
3183	Milk protein yield	Significant	<0.01	-	-	12926772	Chr14:0-3940258
3366	Milk protein yield	Significant	<0.01	-	-	11471060	Chr14:0-3940258
1523	Milk yield	Significant	<0.01	-	-	16533362	Chr14:0-3940258
3181	Milk yield	Significant	<0.001	-	-	12926772	Chr14:0-3940258
3367	Milk yield	Significant	<0.01	-	-	11471060	Chr14:0-3940258
3609	Milk yield	Significant	<0.01	-	-	12729552	Chr14:0-3940258
10119	Milk yield (daughter deviation) 	Significant	<0.05	-	-	9657851	Chr14:0-24698626
10167	Milk yield (daughter deviation) 	Significant	0.00011	-	-	12487475	Chr14:0-3914233
6206	Milk yield (EBV)	Significant	<0.05	-	-	18650300	Chr14:0-5235875
4884	Somatic cell score	Significant	<0.01	-	-	17954769	Chr14:0-2544379
[GO information]
Accession	Term	Ontology	Definition
No Information Found.
[KEGG Pathway information]
Entry	Name	Description	Class
No Information Found.
[HCE information]
No information. The SNP is not in a HCE.
[OMIA information]
No Information Found.
>>No.9
[SNP information]
Position_of_found_SNP: Chr14,76378	Distance: 325
SNP_ID: rs110097641	Heterozygosity: 0
GeneID	Function	Position_in_codon	Allele	Protein_residue	Amino_acid_position	Codon_position_on_mRNA
513585	UTR-3	0			0	982
[Gene information]
Gene_Id	Gene_Symbol	Gene_Name	Location	Type_of_gene
513585	C14H8orf33	chromosome 8 open reading frame 33 ortholog	-	protein-coding
[GeneRIFs]
PubMed_Id	Description
No GeneRIFs Found.
[Uniprot Protein information]
Acc	Rec_name	Prot_length	Status	Function	Subunit	Subcellular	PTM
Q2KID8	UPF0488 protein C8orf33 homolog	188	Reviewed (UniProtKB/Swiss-Prot)	NA	NA	NA	NA
[QTL information]
QTL_Id	QTL_Trait	QTL_Type	QTL_Pvalue	QTL_Fvalue	QTL_Variance	QTL_PubMed_Id	QTL_Region
6214	Age at puberty (EBV)	Significant	<0.05	-	-	18650300	Chr14:0-5235875
1731	Body weight (mean)	Significant	-	12.1	-	15537759	Chr14:0-24666782
10954	Body weight (weaning)	Significant	2.29	-	-	ISU0041	Chr14:0-5235875
6294	Bone weight	Significant	<0.05	-	-	19422365	Chr14:0-7074434
10953	Height (mature)	Significant	3.65	-	-	ISU0041	Chr14:0-5235875
11742	Longissimus muscle area	Significant	-	-	-	12350008	Chr14:0-23136922
10952	Marbling score (EBV)	Significant	3.73	-	-	ISU0041	Chr14:0-5235875
3618	Milk fat content	Significant	<0.01	-	-	12729552	Chr14:0-17162375
2596	Milk fat percentage	Significant	<0.0029	10.74	-	12778594	Chr14:0-7946408
2673	Milk fat percentage	Significant	-	23.1	-	14762090	Chr14:0-9269491
3172	Milk fat percentage	Significant	<0.0001	-	-	15342525	Chr14:0-3940258
3184	Milk fat percentage	Significant	<0.001	-	-	12926772	Chr14:0-3940258
2488	Milk fat yield	Significant	<0.0001	-	-	12077321	Chr14:0-8762573
2600	Milk fat yield	Significant	0.0398	3.23	-	12778594	Chr14:0-7946408
2674	Milk fat yield	Significant	-	12.1	-	14762090	Chr14:0-9269491
3182	Milk fat yield	Significant	<0.001	-	-	12926772	Chr14:0-3940258
3365	Milk fat yield	Significant	<0.01	-	-	11471060	Chr14:0-3940258
3612	Milk fat yield	Significant	<0.01	-	-	12729552	Chr14:0-3940258
3613	Milk fat yield	Significant	<0.01	-	-	12729552	Chr14:0-3940258
3185	Milk protein percentage	Significant	<0.001	-	-	12926772	Chr14:0-3940258
10118	Milk protein percentage (daughter deviation)	Significant	<0.05	-	-	9657851	Chr14:0-24698626
3183	Milk protein yield	Significant	<0.01	-	-	12926772	Chr14:0-3940258
3366	Milk protein yield	Significant	<0.01	-	-	11471060	Chr14:0-3940258
1523	Milk yield	Significant	<0.01	-	-	16533362	Chr14:0-3940258
3181	Milk yield	Significant	<0.001	-	-	12926772	Chr14:0-3940258
3367	Milk yield	Significant	<0.01	-	-	11471060	Chr14:0-3940258
3609	Milk yield	Significant	<0.01	-	-	12729552	Chr14:0-3940258
10119	Milk yield (daughter deviation) 	Significant	<0.05	-	-	9657851	Chr14:0-24698626
10167	Milk yield (daughter deviation) 	Significant	0.00011	-	-	12487475	Chr14:0-3914233
6206	Milk yield (EBV)	Significant	<0.05	-	-	18650300	Chr14:0-5235875
4884	Somatic cell score	Significant	<0.01	-	-	17954769	Chr14:0-2544379
[GO information]
Accession	Term	Ontology	Definition
No Information Found.
[KEGG Pathway information]
Entry	Name	Description	Class
No Information Found.
[HCE information]
No information. The SNP is not in a HCE.
[OMIA information]
No Information Found.
>>No.10
[SNP information]
Position_of_found_SNP: Chr14,76609	Distance: 94
SNP_ID: rs109037563	Heterozygosity: 0
GeneID	Function	Position_in_codon	Allele	Protein_residue	Amino_acid_position	Codon_position_on_mRNA
513585	UTR-3	0			0	1213
[Gene information]
Gene_Id	Gene_Symbol	Gene_Name	Location	Type_of_gene
513585	C14H8orf33	chromosome 8 open reading frame 33 ortholog	-	protein-coding
[GeneRIFs]
PubMed_Id	Description
No GeneRIFs Found.
[Uniprot Protein information]
Acc	Rec_name	Prot_length	Status	Function	Subunit	Subcellular	PTM
Q2KID8	UPF0488 protein C8orf33 homolog	188	Reviewed (UniProtKB/Swiss-Prot)	NA	NA	NA	NA
[QTL information]
QTL_Id	QTL_Trait	QTL_Type	QTL_Pvalue	QTL_Fvalue	QTL_Variance	QTL_PubMed_Id	QTL_Region
6214	Age at puberty (EBV)	Significant	<0.05	-	-	18650300	Chr14:0-5235875
1731	Body weight (mean)	Significant	-	12.1	-	15537759	Chr14:0-24666782
10954	Body weight (weaning)	Significant	2.29	-	-	ISU0041	Chr14:0-5235875
6294	Bone weight	Significant	<0.05	-	-	19422365	Chr14:0-7074434
10953	Height (mature)	Significant	3.65	-	-	ISU0041	Chr14:0-5235875
11742	Longissimus muscle area	Significant	-	-	-	12350008	Chr14:0-23136922
10952	Marbling score (EBV)	Significant	3.73	-	-	ISU0041	Chr14:0-5235875
3618	Milk fat content	Significant	<0.01	-	-	12729552	Chr14:0-17162375
2596	Milk fat percentage	Significant	<0.0029	10.74	-	12778594	Chr14:0-7946408
2673	Milk fat percentage	Significant	-	23.1	-	14762090	Chr14:0-9269491
3172	Milk fat percentage	Significant	<0.0001	-	-	15342525	Chr14:0-3940258
3184	Milk fat percentage	Significant	<0.001	-	-	12926772	Chr14:0-3940258
2488	Milk fat yield	Significant	<0.0001	-	-	12077321	Chr14:0-8762573
2600	Milk fat yield	Significant	0.0398	3.23	-	12778594	Chr14:0-7946408
2674	Milk fat yield	Significant	-	12.1	-	14762090	Chr14:0-9269491
3182	Milk fat yield	Significant	<0.001	-	-	12926772	Chr14:0-3940258
3365	Milk fat yield	Significant	<0.01	-	-	11471060	Chr14:0-3940258
3612	Milk fat yield	Significant	<0.01	-	-	12729552	Chr14:0-3940258
3613	Milk fat yield	Significant	<0.01	-	-	12729552	Chr14:0-3940258
3185	Milk protein percentage	Significant	<0.001	-	-	12926772	Chr14:0-3940258
10118	Milk protein percentage (daughter deviation)	Significant	<0.05	-	-	9657851	Chr14:0-24698626
3183	Milk protein yield	Significant	<0.01	-	-	12926772	Chr14:0-3940258
3366	Milk protein yield	Significant	<0.01	-	-	11471060	Chr14:0-3940258
1523	Milk yield	Significant	<0.01	-	-	16533362	Chr14:0-3940258
3181	Milk yield	Significant	<0.001	-	-	12926772	Chr14:0-3940258
3367	Milk yield	Significant	<0.01	-	-	11471060	Chr14:0-3940258
3609	Milk yield	Significant	<0.01	-	-	12729552	Chr14:0-3940258
10119	Milk yield (daughter deviation) 	Significant	<0.05	-	-	9657851	Chr14:0-24698626
10167	Milk yield (daughter deviation) 	Significant	0.00011	-	-	12487475	Chr14:0-3914233
6206	Milk yield (EBV)	Significant	<0.05	-	-	18650300	Chr14:0-5235875
4884	Somatic cell score	Significant	<0.01	-	-	17954769	Chr14:0-2544379
[GO information]
Accession	Term	Ontology	Definition
No Information Found.
[KEGG Pathway information]
Entry	Name	Description	Class
No Information Found.
[HCE information]
No information. The SNP is not in a HCE.
[OMIA information]
No Information Found.
>>No.11
[SNP information]
Position_of_found_SNP: Chr14,76703	Distance: 0
SNP_ID: rs109752439	Heterozygosity: 0
GeneID	Function	Position_in_codon	Allele	Protein_residue	Amino_acid_position	Codon_position_on_mRNA
513585	nearGene-3	0			0	
[Gene information]
Gene_Id	Gene_Symbol	Gene_Name	Location	Type_of_gene
513585	C14H8orf33	chromosome 8 open reading frame 33 ortholog	-	protein-coding
[GeneRIFs]
PubMed_Id	Description
No GeneRIFs Found.
[Uniprot Protein information]
Acc	Rec_name	Prot_length	Status	Function	Subunit	Subcellular	PTM
Q2KID8	UPF0488 protein C8orf33 homolog	188	Reviewed (UniProtKB/Swiss-Prot)	NA	NA	NA	NA
[QTL information]
QTL_Id	QTL_Trait	QTL_Type	QTL_Pvalue	QTL_Fvalue	QTL_Variance	QTL_PubMed_Id	QTL_Region
6214	Age at puberty (EBV)	Significant	<0.05	-	-	18650300	Chr14:0-5235875
1731	Body weight (mean)	Significant	-	12.1	-	15537759	Chr14:0-24666782
10954	Body weight (weaning)	Significant	2.29	-	-	ISU0041	Chr14:0-5235875
6294	Bone weight	Significant	<0.05	-	-	19422365	Chr14:0-7074434
10953	Height (mature)	Significant	3.65	-	-	ISU0041	Chr14:0-5235875
11742	Longissimus muscle area	Significant	-	-	-	12350008	Chr14:0-23136922
10952	Marbling score (EBV)	Significant	3.73	-	-	ISU0041	Chr14:0-5235875
3618	Milk fat content	Significant	<0.01	-	-	12729552	Chr14:0-17162375
2596	Milk fat percentage	Significant	<0.0029	10.74	-	12778594	Chr14:0-7946408
2673	Milk fat percentage	Significant	-	23.1	-	14762090	Chr14:0-9269491
3172	Milk fat percentage	Significant	<0.0001	-	-	15342525	Chr14:0-3940258
3184	Milk fat percentage	Significant	<0.001	-	-	12926772	Chr14:0-3940258
2488	Milk fat yield	Significant	<0.0001	-	-	12077321	Chr14:0-8762573
2600	Milk fat yield	Significant	0.0398	3.23	-	12778594	Chr14:0-7946408
2674	Milk fat yield	Significant	-	12.1	-	14762090	Chr14:0-9269491
3182	Milk fat yield	Significant	<0.001	-	-	12926772	Chr14:0-3940258
3365	Milk fat yield	Significant	<0.01	-	-	11471060	Chr14:0-3940258
3612	Milk fat yield	Significant	<0.01	-	-	12729552	Chr14:0-3940258
3613	Milk fat yield	Significant	<0.01	-	-	12729552	Chr14:0-3940258
3185	Milk protein percentage	Significant	<0.001	-	-	12926772	Chr14:0-3940258
10118	Milk protein percentage (daughter deviation)	Significant	<0.05	-	-	9657851	Chr14:0-24698626
3183	Milk protein yield	Significant	<0.01	-	-	12926772	Chr14:0-3940258
3366	Milk protein yield	Significant	<0.01	-	-	11471060	Chr14:0-3940258
1523	Milk yield	Significant	<0.01	-	-	16533362	Chr14:0-3940258
3181	Milk yield	Significant	<0.001	-	-	12926772	Chr14:0-3940258
3367	Milk yield	Significant	<0.01	-	-	11471060	Chr14:0-3940258
3609	Milk yield	Significant	<0.01	-	-	12729552	Chr14:0-3940258
10119	Milk yield (daughter deviation) 	Significant	<0.05	-	-	9657851	Chr14:0-24698626
10167	Milk yield (daughter deviation) 	Significant	0.00011	-	-	12487475	Chr14:0-3914233
6206	Milk yield (EBV)	Significant	<0.05	-	-	18650300	Chr14:0-5235875
4884	Somatic cell score	Significant	<0.01	-	-	17954769	Chr14:0-2544379
[GO information]
Accession	Term	Ontology	Definition
No Information Found.
[KEGG Pathway information]
Entry	Name	Description	Class
No Information Found.
[HCE information]
No information. The SNP is not in a HCE.
[OMIA information]
No Information Found.
>>No.12
[SNP information]
Position_of_found_SNP: Chr14,76741	Distance: 38
SNP_ID: rs110635612	Heterozygosity: 0
GeneID	Function	Position_in_codon	Allele	Protein_residue	Amino_acid_position	Codon_position_on_mRNA
513585	nearGene-3	0			0	
[Gene information]
Gene_Id	Gene_Symbol	Gene_Name	Location	Type_of_gene
513585	C14H8orf33	chromosome 8 open reading frame 33 ortholog	-	protein-coding
[GeneRIFs]
PubMed_Id	Description
No GeneRIFs Found.
[Uniprot Protein information]
Acc	Rec_name	Prot_length	Status	Function	Subunit	Subcellular	PTM
Q2KID8	UPF0488 protein C8orf33 homolog	188	Reviewed (UniProtKB/Swiss-Prot)	NA	NA	NA	NA
[QTL information]
QTL_Id	QTL_Trait	QTL_Type	QTL_Pvalue	QTL_Fvalue	QTL_Variance	QTL_PubMed_Id	QTL_Region
6214	Age at puberty (EBV)	Significant	<0.05	-	-	18650300	Chr14:0-5235875
1731	Body weight (mean)	Significant	-	12.1	-	15537759	Chr14:0-24666782
10954	Body weight (weaning)	Significant	2.29	-	-	ISU0041	Chr14:0-5235875
6294	Bone weight	Significant	<0.05	-	-	19422365	Chr14:0-7074434
10953	Height (mature)	Significant	3.65	-	-	ISU0041	Chr14:0-5235875
11742	Longissimus muscle area	Significant	-	-	-	12350008	Chr14:0-23136922
10952	Marbling score (EBV)	Significant	3.73	-	-	ISU0041	Chr14:0-5235875
3618	Milk fat content	Significant	<0.01	-	-	12729552	Chr14:0-17162375
2596	Milk fat percentage	Significant	<0.0029	10.74	-	12778594	Chr14:0-7946408
2673	Milk fat percentage	Significant	-	23.1	-	14762090	Chr14:0-9269491
3172	Milk fat percentage	Significant	<0.0001	-	-	15342525	Chr14:0-3940258
3184	Milk fat percentage	Significant	<0.001	-	-	12926772	Chr14:0-3940258
2488	Milk fat yield	Significant	<0.0001	-	-	12077321	Chr14:0-8762573
2600	Milk fat yield	Significant	0.0398	3.23	-	12778594	Chr14:0-7946408
2674	Milk fat yield	Significant	-	12.1	-	14762090	Chr14:0-9269491
3182	Milk fat yield	Significant	<0.001	-	-	12926772	Chr14:0-3940258
3365	Milk fat yield	Significant	<0.01	-	-	11471060	Chr14:0-3940258
3612	Milk fat yield	Significant	<0.01	-	-	12729552	Chr14:0-3940258
3613	Milk fat yield	Significant	<0.01	-	-	12729552	Chr14:0-3940258
3185	Milk protein percentage	Significant	<0.001	-	-	12926772	Chr14:0-3940258
10118	Milk protein percentage (daughter deviation)	Significant	<0.05	-	-	9657851	Chr14:0-24698626
3183	Milk protein yield	Significant	<0.01	-	-	12926772	Chr14:0-3940258
3366	Milk protein yield	Significant	<0.01	-	-	11471060	Chr14:0-3940258
1523	Milk yield	Significant	<0.01	-	-	16533362	Chr14:0-3940258
3181	Milk yield	Significant	<0.001	-	-	12926772	Chr14:0-3940258
3367	Milk yield	Significant	<0.01	-	-	11471060	Chr14:0-3940258
3609	Milk yield	Significant	<0.01	-	-	12729552	Chr14:0-3940258
10119	Milk yield (daughter deviation) 	Significant	<0.05	-	-	9657851	Chr14:0-24698626
10167	Milk yield (daughter deviation) 	Significant	0.00011	-	-	12487475	Chr14:0-3914233
6206	Milk yield (EBV)	Significant	<0.05	-	-	18650300	Chr14:0-5235875
4884	Somatic cell score	Significant	<0.01	-	-	17954769	Chr14:0-2544379
[GO information]
Accession	Term	Ontology	Definition
No Information Found.
[KEGG Pathway information]
Entry	Name	Description	Class
No Information Found.
[HCE information]
No information. The SNP is not in a HCE.
[OMIA information]
No Information Found.
>>No.13
[SNP information]
Position_of_found_SNP: Chr14,77337	Distance: 634
SNP_ID: rs110905584	Heterozygosity: 0
GeneID	Function	Position_in_codon	Allele	Protein_residue	Amino_acid_position	Codon_position_on_mRNA
No information. The SNP is not in a gene.
[Gene information]
No information. The SNP is not in a gene.
[GeneRIFs]
No information. The SNP is not in a gene.
[Uniprot Protein information]
No information. The SNP is not in a gene.
[QTL information]
QTL_Id	QTL_Trait	QTL_Type	QTL_Pvalue	QTL_Fvalue	QTL_Variance	QTL_PubMed_Id	QTL_Region
6214	Age at puberty (EBV)	Significant	<0.05	-	-	18650300	Chr14:0-5235875
1731	Body weight (mean)	Significant	-	12.1	-	15537759	Chr14:0-24666782
10954	Body weight (weaning)	Significant	2.29	-	-	ISU0041	Chr14:0-5235875
6294	Bone weight	Significant	<0.05	-	-	19422365	Chr14:0-7074434
10953	Height (mature)	Significant	3.65	-	-	ISU0041	Chr14:0-5235875
11742	Longissimus muscle area	Significant	-	-	-	12350008	Chr14:0-23136922
10952	Marbling score (EBV)	Significant	3.73	-	-	ISU0041	Chr14:0-5235875
3618	Milk fat content	Significant	<0.01	-	-	12729552	Chr14:0-17162375
2596	Milk fat percentage	Significant	<0.0029	10.74	-	12778594	Chr14:0-7946408
2673	Milk fat percentage	Significant	-	23.1	-	14762090	Chr14:0-9269491
3172	Milk fat percentage	Significant	<0.0001	-	-	15342525	Chr14:0-3940258
3184	Milk fat percentage	Significant	<0.001	-	-	12926772	Chr14:0-3940258
2488	Milk fat yield	Significant	<0.0001	-	-	12077321	Chr14:0-8762573
2600	Milk fat yield	Significant	0.0398	3.23	-	12778594	Chr14:0-7946408
2674	Milk fat yield	Significant	-	12.1	-	14762090	Chr14:0-9269491
3182	Milk fat yield	Significant	<0.001	-	-	12926772	Chr14:0-3940258
3365	Milk fat yield	Significant	<0.01	-	-	11471060	Chr14:0-3940258
3612	Milk fat yield	Significant	<0.01	-	-	12729552	Chr14:0-3940258
3613	Milk fat yield	Significant	<0.01	-	-	12729552	Chr14:0-3940258
3185	Milk protein percentage	Significant	<0.001	-	-	12926772	Chr14:0-3940258
10118	Milk protein percentage (daughter deviation)	Significant	<0.05	-	-	9657851	Chr14:0-24698626
3183	Milk protein yield	Significant	<0.01	-	-	12926772	Chr14:0-3940258
3366	Milk protein yield	Significant	<0.01	-	-	11471060	Chr14:0-3940258
1523	Milk yield	Significant	<0.01	-	-	16533362	Chr14:0-3940258
3181	Milk yield	Significant	<0.001	-	-	12926772	Chr14:0-3940258
3367	Milk yield	Significant	<0.01	-	-	11471060	Chr14:0-3940258
3609	Milk yield	Significant	<0.01	-	-	12729552	Chr14:0-3940258
10119	Milk yield (daughter deviation) 	Significant	<0.05	-	-	9657851	Chr14:0-24698626
10167	Milk yield (daughter deviation) 	Significant	0.00011	-	-	12487475	Chr14:0-3914233
6206	Milk yield (EBV)	Significant	<0.05	-	-	18650300	Chr14:0-5235875
4884	Somatic cell score	Significant	<0.01	-	-	17954769	Chr14:0-2544379
[GO information]
No information. The SNP is not in a gene.
[KEGG Pathway information]
No information. The SNP is not in a gene.
[HCE information]
No information. The SNP is not in a HCE.
[OMIA information]
No information. The SNP is not in a gene.
>>No.14
[SNP information]
Position_of_found_SNP: Chr14,78386	Distance: 1683
SNP_ID: rs110560635	Heterozygosity: 0
GeneID	Function	Position_in_codon	Allele	Protein_residue	Amino_acid_position	Codon_position_on_mRNA
No information. The SNP is not in a gene.
[Gene information]
No information. The SNP is not in a gene.
[GeneRIFs]
No information. The SNP is not in a gene.
[Uniprot Protein information]
No information. The SNP is not in a gene.
[QTL information]
QTL_Id	QTL_Trait	QTL_Type	QTL_Pvalue	QTL_Fvalue	QTL_Variance	QTL_PubMed_Id	QTL_Region
6214	Age at puberty (EBV)	Significant	<0.05	-	-	18650300	Chr14:0-5235875
1731	Body weight (mean)	Significant	-	12.1	-	15537759	Chr14:0-24666782
10954	Body weight (weaning)	Significant	2.29	-	-	ISU0041	Chr14:0-5235875
6294	Bone weight	Significant	<0.05	-	-	19422365	Chr14:0-7074434
10953	Height (mature)	Significant	3.65	-	-	ISU0041	Chr14:0-5235875
11742	Longissimus muscle area	Significant	-	-	-	12350008	Chr14:0-23136922
10952	Marbling score (EBV)	Significant	3.73	-	-	ISU0041	Chr14:0-5235875
3618	Milk fat content	Significant	<0.01	-	-	12729552	Chr14:0-17162375
2596	Milk fat percentage	Significant	<0.0029	10.74	-	12778594	Chr14:0-7946408
2673	Milk fat percentage	Significant	-	23.1	-	14762090	Chr14:0-9269491
3172	Milk fat percentage	Significant	<0.0001	-	-	15342525	Chr14:0-3940258
3184	Milk fat percentage	Significant	<0.001	-	-	12926772	Chr14:0-3940258
2488	Milk fat yield	Significant	<0.0001	-	-	12077321	Chr14:0-8762573
2600	Milk fat yield	Significant	0.0398	3.23	-	12778594	Chr14:0-7946408
2674	Milk fat yield	Significant	-	12.1	-	14762090	Chr14:0-9269491
3182	Milk fat yield	Significant	<0.001	-	-	12926772	Chr14:0-3940258
3365	Milk fat yield	Significant	<0.01	-	-	11471060	Chr14:0-3940258
3612	Milk fat yield	Significant	<0.01	-	-	12729552	Chr14:0-3940258
3613	Milk fat yield	Significant	<0.01	-	-	12729552	Chr14:0-3940258
3185	Milk protein percentage	Significant	<0.001	-	-	12926772	Chr14:0-3940258
10118	Milk protein percentage (daughter deviation)	Significant	<0.05	-	-	9657851	Chr14:0-24698626
3183	Milk protein yield	Significant	<0.01	-	-	12926772	Chr14:0-3940258
3366	Milk protein yield	Significant	<0.01	-	-	11471060	Chr14:0-3940258
1523	Milk yield	Significant	<0.01	-	-	16533362	Chr14:0-3940258
3181	Milk yield	Significant	<0.001	-	-	12926772	Chr14:0-3940258
3367	Milk yield	Significant	<0.01	-	-	11471060	Chr14:0-3940258
3609	Milk yield	Significant	<0.01	-	-	12729552	Chr14:0-3940258
10119	Milk yield (daughter deviation) 	Significant	<0.05	-	-	9657851	Chr14:0-24698626
10167	Milk yield (daughter deviation) 	Significant	0.00011	-	-	12487475	Chr14:0-3914233
6206	Milk yield (EBV)	Significant	<0.05	-	-	18650300	Chr14:0-5235875
4884	Somatic cell score	Significant	<0.01	-	-	17954769	Chr14:0-2544379
[GO information]
No information. The SNP is not in a gene.
[KEGG Pathway information]
No information. The SNP is not in a gene.
[HCE information]
No information. The SNP is not in a HCE.
[OMIA information]
No information. The SNP is not in a gene.
>>No.15
[SNP information]
Position_of_found_SNP: Chr14,78696	Distance: 1993
SNP_ID: rs109214231	Heterozygosity: 0
GeneID	Function	Position_in_codon	Allele	Protein_residue	Amino_acid_position	Codon_position_on_mRNA
615905	nearGene-3	0			0	
[Gene information]
Gene_Id	Gene_Symbol	Gene_Name	Location	Type_of_gene
615905	ZNF34	zinc finger protein 34	-	protein-coding
[GeneRIFs]
PubMed_Id	Description
No GeneRIFs Found.
[Uniprot Protein information]
Acc	Rec_name	Prot_length	Status	Function	Subunit	Subcellular	PTM
A3KN32	Zinc finger protein 34	543	Reviewed (UniProtKB/Swiss-Prot)	May be involved in transcriptional regulation. 	NA	Nucleus (Probable). 	NA
[QTL information]
QTL_Id	QTL_Trait	QTL_Type	QTL_Pvalue	QTL_Fvalue	QTL_Variance	QTL_PubMed_Id	QTL_Region
6214	Age at puberty (EBV)	Significant	<0.05	-	-	18650300	Chr14:0-5235875
1731	Body weight (mean)	Significant	-	12.1	-	15537759	Chr14:0-24666782
10954	Body weight (weaning)	Significant	2.29	-	-	ISU0041	Chr14:0-5235875
6294	Bone weight	Significant	<0.05	-	-	19422365	Chr14:0-7074434
10953	Height (mature)	Significant	3.65	-	-	ISU0041	Chr14:0-5235875
11742	Longissimus muscle area	Significant	-	-	-	12350008	Chr14:0-23136922
10952	Marbling score (EBV)	Significant	3.73	-	-	ISU0041	Chr14:0-5235875
3618	Milk fat content	Significant	<0.01	-	-	12729552	Chr14:0-17162375
2596	Milk fat percentage	Significant	<0.0029	10.74	-	12778594	Chr14:0-7946408
2673	Milk fat percentage	Significant	-	23.1	-	14762090	Chr14:0-9269491
3172	Milk fat percentage	Significant	<0.0001	-	-	15342525	Chr14:0-3940258
3184	Milk fat percentage	Significant	<0.001	-	-	12926772	Chr14:0-3940258
2488	Milk fat yield	Significant	<0.0001	-	-	12077321	Chr14:0-8762573
2600	Milk fat yield	Significant	0.0398	3.23	-	12778594	Chr14:0-7946408
2674	Milk fat yield	Significant	-	12.1	-	14762090	Chr14:0-9269491
3182	Milk fat yield	Significant	<0.001	-	-	12926772	Chr14:0-3940258
3365	Milk fat yield	Significant	<0.01	-	-	11471060	Chr14:0-3940258
3612	Milk fat yield	Significant	<0.01	-	-	12729552	Chr14:0-3940258
3613	Milk fat yield	Significant	<0.01	-	-	12729552	Chr14:0-3940258
3185	Milk protein percentage	Significant	<0.001	-	-	12926772	Chr14:0-3940258
10118	Milk protein percentage (daughter deviation)	Significant	<0.05	-	-	9657851	Chr14:0-24698626
3183	Milk protein yield	Significant	<0.01	-	-	12926772	Chr14:0-3940258
3366	Milk protein yield	Significant	<0.01	-	-	11471060	Chr14:0-3940258
1523	Milk yield	Significant	<0.01	-	-	16533362	Chr14:0-3940258
3181	Milk yield	Significant	<0.001	-	-	12926772	Chr14:0-3940258
3367	Milk yield	Significant	<0.01	-	-	11471060	Chr14:0-3940258
3609	Milk yield	Significant	<0.01	-	-	12729552	Chr14:0-3940258
10119	Milk yield (daughter deviation) 	Significant	<0.05	-	-	9657851	Chr14:0-24698626
10167	Milk yield (daughter deviation) 	Significant	0.00011	-	-	12487475	Chr14:0-3914233
6206	Milk yield (EBV)	Significant	<0.05	-	-	18650300	Chr14:0-5235875
4884	Somatic cell score	Significant	<0.01	-	-	17954769	Chr14:0-2544379
[GO information]
Accession	Term	Ontology	Definition
GO:0003677	DNA binding	molecular_function	Any molecular function by which a gene product interacts selectively with DNA (deoxyribonucleic acid).
GO:0005622	intracellular	cellular_component	The living contents of a cell; the matter contained within (but not including) the plasma membrane, usually taken to exclude large vacuoles and masses of secretory or ingested material. In eukaryotes it includes the nucleus and cytoplasm.
GO:0005634	nucleus	cellular_component	A membrane-bounded organelle of eukaryotic cells in which chromosomes are housed and replicated. In most cells, the nucleus contains all of the cell's chromosomes except the organellar chromosomes, and is the site of RNA synthesis and processing. In some species, or in specialized cell types, RNA metabolism or DNA replication may be absent.
GO:0006355	regulation of transcription, DNA-dependent	biological_process	Any process that modulates the frequency, rate or extent of cellular DNA-dependent transcription.
GO:0008270	zinc ion binding	molecular_function	Interacting selectively and non-covalently with zinc (Zn) ions.
GO:0046872	metal ion binding	molecular_function	Interacting selectively and non-covalently with any metal ion.
[KEGG Pathway information]
Entry	Name	Description	Class
No Information Found.
[HCE information]
No information. The SNP is not in a HCE.
[OMIA information]
No Information Found.
>>No.16
[SNP information]
Position_of_found_SNP: Chr14,79858	Distance: 3155
SNP_ID: rs109013331	Heterozygosity: 0
GeneID	Function	Position_in_codon	Allele	Protein_residue	Amino_acid_position	Codon_position_on_mRNA
615905	UTR-3	0			0	2683
[Gene information]
Gene_Id	Gene_Symbol	Gene_Name	Location	Type_of_gene
615905	ZNF34	zinc finger protein 34	-	protein-coding
[GeneRIFs]
PubMed_Id	Description
No GeneRIFs Found.
[Uniprot Protein information]
Acc	Rec_name	Prot_length	Status	Function	Subunit	Subcellular	PTM
A3KN32	Zinc finger protein 34	543	Reviewed (UniProtKB/Swiss-Prot)	May be involved in transcriptional regulation. 	NA	Nucleus (Probable). 	NA
[QTL information]
QTL_Id	QTL_Trait	QTL_Type	QTL_Pvalue	QTL_Fvalue	QTL_Variance	QTL_PubMed_Id	QTL_Region
6214	Age at puberty (EBV)	Significant	<0.05	-	-	18650300	Chr14:0-5235875
1731	Body weight (mean)	Significant	-	12.1	-	15537759	Chr14:0-24666782
10954	Body weight (weaning)	Significant	2.29	-	-	ISU0041	Chr14:0-5235875
6294	Bone weight	Significant	<0.05	-	-	19422365	Chr14:0-7074434
10953	Height (mature)	Significant	3.65	-	-	ISU0041	Chr14:0-5235875
11742	Longissimus muscle area	Significant	-	-	-	12350008	Chr14:0-23136922
10952	Marbling score (EBV)	Significant	3.73	-	-	ISU0041	Chr14:0-5235875
3618	Milk fat content	Significant	<0.01	-	-	12729552	Chr14:0-17162375
2596	Milk fat percentage	Significant	<0.0029	10.74	-	12778594	Chr14:0-7946408
2673	Milk fat percentage	Significant	-	23.1	-	14762090	Chr14:0-9269491
3172	Milk fat percentage	Significant	<0.0001	-	-	15342525	Chr14:0-3940258
3184	Milk fat percentage	Significant	<0.001	-	-	12926772	Chr14:0-3940258
2488	Milk fat yield	Significant	<0.0001	-	-	12077321	Chr14:0-8762573
2600	Milk fat yield	Significant	0.0398	3.23	-	12778594	Chr14:0-7946408
2674	Milk fat yield	Significant	-	12.1	-	14762090	Chr14:0-9269491
3182	Milk fat yield	Significant	<0.001	-	-	12926772	Chr14:0-3940258
3365	Milk fat yield	Significant	<0.01	-	-	11471060	Chr14:0-3940258
3612	Milk fat yield	Significant	<0.01	-	-	12729552	Chr14:0-3940258
3613	Milk fat yield	Significant	<0.01	-	-	12729552	Chr14:0-3940258
3185	Milk protein percentage	Significant	<0.001	-	-	12926772	Chr14:0-3940258
10118	Milk protein percentage (daughter deviation)	Significant	<0.05	-	-	9657851	Chr14:0-24698626
3183	Milk protein yield	Significant	<0.01	-	-	12926772	Chr14:0-3940258
3366	Milk protein yield	Significant	<0.01	-	-	11471060	Chr14:0-3940258
1523	Milk yield	Significant	<0.01	-	-	16533362	Chr14:0-3940258
3181	Milk yield	Significant	<0.001	-	-	12926772	Chr14:0-3940258
3367	Milk yield	Significant	<0.01	-	-	11471060	Chr14:0-3940258
3609	Milk yield	Significant	<0.01	-	-	12729552	Chr14:0-3940258
10119	Milk yield (daughter deviation) 	Significant	<0.05	-	-	9657851	Chr14:0-24698626
10167	Milk yield (daughter deviation) 	Significant	0.00011	-	-	12487475	Chr14:0-3914233
6206	Milk yield (EBV)	Significant	<0.05	-	-	18650300	Chr14:0-5235875
4884	Somatic cell score	Significant	<0.01	-	-	17954769	Chr14:0-2544379
[GO information]
Accession	Term	Ontology	Definition
GO:0003677	DNA binding	molecular_function	Any molecular function by which a gene product interacts selectively with DNA (deoxyribonucleic acid).
GO:0005622	intracellular	cellular_component	The living contents of a cell; the matter contained within (but not including) the plasma membrane, usually taken to exclude large vacuoles and masses of secretory or ingested material. In eukaryotes it includes the nucleus and cytoplasm.
GO:0005634	nucleus	cellular_component	A membrane-bounded organelle of eukaryotic cells in which chromosomes are housed and replicated. In most cells, the nucleus contains all of the cell's chromosomes except the organellar chromosomes, and is the site of RNA synthesis and processing. In some species, or in specialized cell types, RNA metabolism or DNA replication may be absent.
GO:0006355	regulation of transcription, DNA-dependent	biological_process	Any process that modulates the frequency, rate or extent of cellular DNA-dependent transcription.
GO:0008270	zinc ion binding	molecular_function	Interacting selectively and non-covalently with zinc (Zn) ions.
GO:0046872	metal ion binding	molecular_function	Interacting selectively and non-covalently with any metal ion.
[KEGG Pathway information]
Entry	Name	Description	Class
No Information Found.
[HCE information]
No information. The SNP is not in a HCE.
[OMIA information]
No Information Found.
>>No.17
[SNP information]
Position_of_found_SNP: Chr14,79870	Distance: 3167
SNP_ID: rs110507343	Heterozygosity: 0
GeneID	Function	Position_in_codon	Allele	Protein_residue	Amino_acid_position	Codon_position_on_mRNA
615905	UTR-3	0			0	2671
[Gene information]
Gene_Id	Gene_Symbol	Gene_Name	Location	Type_of_gene
615905	ZNF34	zinc finger protein 34	-	protein-coding
[GeneRIFs]
PubMed_Id	Description
No GeneRIFs Found.
[Uniprot Protein information]
Acc	Rec_name	Prot_length	Status	Function	Subunit	Subcellular	PTM
A3KN32	Zinc finger protein 34	543	Reviewed (UniProtKB/Swiss-Prot)	May be involved in transcriptional regulation. 	NA	Nucleus (Probable). 	NA
[QTL information]
QTL_Id	QTL_Trait	QTL_Type	QTL_Pvalue	QTL_Fvalue	QTL_Variance	QTL_PubMed_Id	QTL_Region
6214	Age at puberty (EBV)	Significant	<0.05	-	-	18650300	Chr14:0-5235875
1731	Body weight (mean)	Significant	-	12.1	-	15537759	Chr14:0-24666782
10954	Body weight (weaning)	Significant	2.29	-	-	ISU0041	Chr14:0-5235875
6294	Bone weight	Significant	<0.05	-	-	19422365	Chr14:0-7074434
10953	Height (mature)	Significant	3.65	-	-	ISU0041	Chr14:0-5235875
11742	Longissimus muscle area	Significant	-	-	-	12350008	Chr14:0-23136922
10952	Marbling score (EBV)	Significant	3.73	-	-	ISU0041	Chr14:0-5235875
3618	Milk fat content	Significant	<0.01	-	-	12729552	Chr14:0-17162375
2596	Milk fat percentage	Significant	<0.0029	10.74	-	12778594	Chr14:0-7946408
2673	Milk fat percentage	Significant	-	23.1	-	14762090	Chr14:0-9269491
3172	Milk fat percentage	Significant	<0.0001	-	-	15342525	Chr14:0-3940258
3184	Milk fat percentage	Significant	<0.001	-	-	12926772	Chr14:0-3940258
2488	Milk fat yield	Significant	<0.0001	-	-	12077321	Chr14:0-8762573
2600	Milk fat yield	Significant	0.0398	3.23	-	12778594	Chr14:0-7946408
2674	Milk fat yield	Significant	-	12.1	-	14762090	Chr14:0-9269491
3182	Milk fat yield	Significant	<0.001	-	-	12926772	Chr14:0-3940258
3365	Milk fat yield	Significant	<0.01	-	-	11471060	Chr14:0-3940258
3612	Milk fat yield	Significant	<0.01	-	-	12729552	Chr14:0-3940258
3613	Milk fat yield	Significant	<0.01	-	-	12729552	Chr14:0-3940258
3185	Milk protein percentage	Significant	<0.001	-	-	12926772	Chr14:0-3940258
10118	Milk protein percentage (daughter deviation)	Significant	<0.05	-	-	9657851	Chr14:0-24698626
3183	Milk protein yield	Significant	<0.01	-	-	12926772	Chr14:0-3940258
3366	Milk protein yield	Significant	<0.01	-	-	11471060	Chr14:0-3940258
1523	Milk yield	Significant	<0.01	-	-	16533362	Chr14:0-3940258
3181	Milk yield	Significant	<0.001	-	-	12926772	Chr14:0-3940258
3367	Milk yield	Significant	<0.01	-	-	11471060	Chr14:0-3940258
3609	Milk yield	Significant	<0.01	-	-	12729552	Chr14:0-3940258
10119	Milk yield (daughter deviation) 	Significant	<0.05	-	-	9657851	Chr14:0-24698626
10167	Milk yield (daughter deviation) 	Significant	0.00011	-	-	12487475	Chr14:0-3914233
6206	Milk yield (EBV)	Significant	<0.05	-	-	18650300	Chr14:0-5235875
4884	Somatic cell score	Significant	<0.01	-	-	17954769	Chr14:0-2544379
[GO information]
Accession	Term	Ontology	Definition
GO:0003677	DNA binding	molecular_function	Any molecular function by which a gene product interacts selectively with DNA (deoxyribonucleic acid).
GO:0005622	intracellular	cellular_component	The living contents of a cell; the matter contained within (but not including) the plasma membrane, usually taken to exclude large vacuoles and masses of secretory or ingested material. In eukaryotes it includes the nucleus and cytoplasm.
GO:0005634	nucleus	cellular_component	A membrane-bounded organelle of eukaryotic cells in which chromosomes are housed and replicated. In most cells, the nucleus contains all of the cell's chromosomes except the organellar chromosomes, and is the site of RNA synthesis and processing. In some species, or in specialized cell types, RNA metabolism or DNA replication may be absent.
GO:0006355	regulation of transcription, DNA-dependent	biological_process	Any process that modulates the frequency, rate or extent of cellular DNA-dependent transcription.
GO:0008270	zinc ion binding	molecular_function	Interacting selectively and non-covalently with zinc (Zn) ions.
GO:0046872	metal ion binding	molecular_function	Interacting selectively and non-covalently with any metal ion.
[KEGG Pathway information]
Entry	Name	Description	Class
No Information Found.
[HCE information]
No information. The SNP is not in a HCE.
[OMIA information]
No Information Found.
>>No.18
[SNP information]
Position_of_found_SNP: Chr14,80203	Distance: 3500
SNP_ID: rs110911869	Heterozygosity: 0
GeneID	Function	Position_in_codon	Allele	Protein_residue	Amino_acid_position	Codon_position_on_mRNA
615905	UTR-3	0			0	2338
[Gene information]
Gene_Id	Gene_Symbol	Gene_Name	Location	Type_of_gene
615905	ZNF34	zinc finger protein 34	-	protein-coding
[GeneRIFs]
PubMed_Id	Description
No GeneRIFs Found.
[Uniprot Protein information]
Acc	Rec_name	Prot_length	Status	Function	Subunit	Subcellular	PTM
A3KN32	Zinc finger protein 34	543	Reviewed (UniProtKB/Swiss-Prot)	May be involved in transcriptional regulation. 	NA	Nucleus (Probable). 	NA
[QTL information]
QTL_Id	QTL_Trait	QTL_Type	QTL_Pvalue	QTL_Fvalue	QTL_Variance	QTL_PubMed_Id	QTL_Region
6214	Age at puberty (EBV)	Significant	<0.05	-	-	18650300	Chr14:0-5235875
1731	Body weight (mean)	Significant	-	12.1	-	15537759	Chr14:0-24666782
10954	Body weight (weaning)	Significant	2.29	-	-	ISU0041	Chr14:0-5235875
6294	Bone weight	Significant	<0.05	-	-	19422365	Chr14:0-7074434
10953	Height (mature)	Significant	3.65	-	-	ISU0041	Chr14:0-5235875
11742	Longissimus muscle area	Significant	-	-	-	12350008	Chr14:0-23136922
10952	Marbling score (EBV)	Significant	3.73	-	-	ISU0041	Chr14:0-5235875
3618	Milk fat content	Significant	<0.01	-	-	12729552	Chr14:0-17162375
2596	Milk fat percentage	Significant	<0.0029	10.74	-	12778594	Chr14:0-7946408
2673	Milk fat percentage	Significant	-	23.1	-	14762090	Chr14:0-9269491
3172	Milk fat percentage	Significant	<0.0001	-	-	15342525	Chr14:0-3940258
3184	Milk fat percentage	Significant	<0.001	-	-	12926772	Chr14:0-3940258
2488	Milk fat yield	Significant	<0.0001	-	-	12077321	Chr14:0-8762573
2600	Milk fat yield	Significant	0.0398	3.23	-	12778594	Chr14:0-7946408
2674	Milk fat yield	Significant	-	12.1	-	14762090	Chr14:0-9269491
3182	Milk fat yield	Significant	<0.001	-	-	12926772	Chr14:0-3940258
3365	Milk fat yield	Significant	<0.01	-	-	11471060	Chr14:0-3940258
3612	Milk fat yield	Significant	<0.01	-	-	12729552	Chr14:0-3940258
3613	Milk fat yield	Significant	<0.01	-	-	12729552	Chr14:0-3940258
3185	Milk protein percentage	Significant	<0.001	-	-	12926772	Chr14:0-3940258
10118	Milk protein percentage (daughter deviation)	Significant	<0.05	-	-	9657851	Chr14:0-24698626
3183	Milk protein yield	Significant	<0.01	-	-	12926772	Chr14:0-3940258
3366	Milk protein yield	Significant	<0.01	-	-	11471060	Chr14:0-3940258
1523	Milk yield	Significant	<0.01	-	-	16533362	Chr14:0-3940258
3181	Milk yield	Significant	<0.001	-	-	12926772	Chr14:0-3940258
3367	Milk yield	Significant	<0.01	-	-	11471060	Chr14:0-3940258
3609	Milk yield	Significant	<0.01	-	-	12729552	Chr14:0-3940258
10119	Milk yield (daughter deviation) 	Significant	<0.05	-	-	9657851	Chr14:0-24698626
10167	Milk yield (daughter deviation) 	Significant	0.00011	-	-	12487475	Chr14:0-3914233
6206	Milk yield (EBV)	Significant	<0.05	-	-	18650300	Chr14:0-5235875
4884	Somatic cell score	Significant	<0.01	-	-	17954769	Chr14:0-2544379
[GO information]
Accession	Term	Ontology	Definition
GO:0003677	DNA binding	molecular_function	Any molecular function by which a gene product interacts selectively with DNA (deoxyribonucleic acid).
GO:0005622	intracellular	cellular_component	The living contents of a cell; the matter contained within (but not including) the plasma membrane, usually taken to exclude large vacuoles and masses of secretory or ingested material. In eukaryotes it includes the nucleus and cytoplasm.
GO:0005634	nucleus	cellular_component	A membrane-bounded organelle of eukaryotic cells in which chromosomes are housed and replicated. In most cells, the nucleus contains all of the cell's chromosomes except the organellar chromosomes, and is the site of RNA synthesis and processing. In some species, or in specialized cell types, RNA metabolism or DNA replication may be absent.
GO:0006355	regulation of transcription, DNA-dependent	biological_process	Any process that modulates the frequency, rate or extent of cellular DNA-dependent transcription.
GO:0008270	zinc ion binding	molecular_function	Interacting selectively and non-covalently with zinc (Zn) ions.
GO:0046872	metal ion binding	molecular_function	Interacting selectively and non-covalently with any metal ion.
[KEGG Pathway information]
Entry	Name	Description	Class
No Information Found.
[HCE information]
No information. The SNP is not in a HCE.
[OMIA information]
No Information Found.
>>No.19
[SNP information]
Position_of_found_SNP: Chr14,81241	Distance: 4538
SNP_ID: rs110226383	Heterozygosity: 0
GeneID	Function	Position_in_codon	Allele	Protein_residue	Amino_acid_position	Codon_position_on_mRNA
615905	missense	2	A	H	198	1300
615905	cds-reference	2	G	R	198	1300
[Gene information]
Gene_Id	Gene_Symbol	Gene_Name	Location	Type_of_gene
615905	ZNF34	zinc finger protein 34	-	protein-coding
[GeneRIFs]
PubMed_Id	Description
No GeneRIFs Found.
[Uniprot Protein information]
Acc	Rec_name	Prot_length	Status	Function	Subunit	Subcellular	PTM
A3KN32	Zinc finger protein 34	543	Reviewed (UniProtKB/Swiss-Prot)	May be involved in transcriptional regulation. 	NA	Nucleus (Probable). 	NA
[QTL information]
QTL_Id	QTL_Trait	QTL_Type	QTL_Pvalue	QTL_Fvalue	QTL_Variance	QTL_PubMed_Id	QTL_Region
6214	Age at puberty (EBV)	Significant	<0.05	-	-	18650300	Chr14:0-5235875
1731	Body weight (mean)	Significant	-	12.1	-	15537759	Chr14:0-24666782
10954	Body weight (weaning)	Significant	2.29	-	-	ISU0041	Chr14:0-5235875
6294	Bone weight	Significant	<0.05	-	-	19422365	Chr14:0-7074434
10953	Height (mature)	Significant	3.65	-	-	ISU0041	Chr14:0-5235875
11742	Longissimus muscle area	Significant	-	-	-	12350008	Chr14:0-23136922
10952	Marbling score (EBV)	Significant	3.73	-	-	ISU0041	Chr14:0-5235875
3618	Milk fat content	Significant	<0.01	-	-	12729552	Chr14:0-17162375
2596	Milk fat percentage	Significant	<0.0029	10.74	-	12778594	Chr14:0-7946408
2673	Milk fat percentage	Significant	-	23.1	-	14762090	Chr14:0-9269491
3172	Milk fat percentage	Significant	<0.0001	-	-	15342525	Chr14:0-3940258
3184	Milk fat percentage	Significant	<0.001	-	-	12926772	Chr14:0-3940258
2488	Milk fat yield	Significant	<0.0001	-	-	12077321	Chr14:0-8762573
2600	Milk fat yield	Significant	0.0398	3.23	-	12778594	Chr14:0-7946408
2674	Milk fat yield	Significant	-	12.1	-	14762090	Chr14:0-9269491
3182	Milk fat yield	Significant	<0.001	-	-	12926772	Chr14:0-3940258
3365	Milk fat yield	Significant	<0.01	-	-	11471060	Chr14:0-3940258
3612	Milk fat yield	Significant	<0.01	-	-	12729552	Chr14:0-3940258
3613	Milk fat yield	Significant	<0.01	-	-	12729552	Chr14:0-3940258
3185	Milk protein percentage	Significant	<0.001	-	-	12926772	Chr14:0-3940258
10118	Milk protein percentage (daughter deviation)	Significant	<0.05	-	-	9657851	Chr14:0-24698626
3183	Milk protein yield	Significant	<0.01	-	-	12926772	Chr14:0-3940258
3366	Milk protein yield	Significant	<0.01	-	-	11471060	Chr14:0-3940258
1523	Milk yield	Significant	<0.01	-	-	16533362	Chr14:0-3940258
3181	Milk yield	Significant	<0.001	-	-	12926772	Chr14:0-3940258
3367	Milk yield	Significant	<0.01	-	-	11471060	Chr14:0-3940258
3609	Milk yield	Significant	<0.01	-	-	12729552	Chr14:0-3940258
10119	Milk yield (daughter deviation) 	Significant	<0.05	-	-	9657851	Chr14:0-24698626
10167	Milk yield (daughter deviation) 	Significant	0.00011	-	-	12487475	Chr14:0-3914233
6206	Milk yield (EBV)	Significant	<0.05	-	-	18650300	Chr14:0-5235875
4884	Somatic cell score	Significant	<0.01	-	-	17954769	Chr14:0-2544379
[GO information]
Accession	Term	Ontology	Definition
GO:0003677	DNA binding	molecular_function	Any molecular function by which a gene product interacts selectively with DNA (deoxyribonucleic acid).
GO:0005622	intracellular	cellular_component	The living contents of a cell; the matter contained within (but not including) the plasma membrane, usually taken to exclude large vacuoles and masses of secretory or ingested material. In eukaryotes it includes the nucleus and cytoplasm.
GO:0005634	nucleus	cellular_component	A membrane-bounded organelle of eukaryotic cells in which chromosomes are housed and replicated. In most cells, the nucleus contains all of the cell's chromosomes except the organellar chromosomes, and is the site of RNA synthesis and processing. In some species, or in specialized cell types, RNA metabolism or DNA replication may be absent.
GO:0006355	regulation of transcription, DNA-dependent	biological_process	Any process that modulates the frequency, rate or extent of cellular DNA-dependent transcription.
GO:0008270	zinc ion binding	molecular_function	Interacting selectively and non-covalently with zinc (Zn) ions.
GO:0046872	metal ion binding	molecular_function	Interacting selectively and non-covalently with any metal ion.
[KEGG Pathway information]
Entry	Name	Description	Class
No Information Found.
[HCE information]
Chr	ChrStart	ChrEnd	LOD	Score
chr14	80211	81357	193	553
[OMIA information]
No Information Found.
>>No.20
[SNP information]
Position_of_found_SNP: Chr14,81684	Distance: 4981
SNP_ID: rs110119292	Heterozygosity: 0
GeneID	Function	Position_in_codon	Allele	Protein_residue	Amino_acid_position	Codon_position_on_mRNA
615905	intron	0			0	
[Gene information]
Gene_Id	Gene_Symbol	Gene_Name	Location	Type_of_gene
615905	ZNF34	zinc finger protein 34	-	protein-coding
[GeneRIFs]
PubMed_Id	Description
No GeneRIFs Found.
[Uniprot Protein information]
Acc	Rec_name	Prot_length	Status	Function	Subunit	Subcellular	PTM
A3KN32	Zinc finger protein 34	543	Reviewed (UniProtKB/Swiss-Prot)	May be involved in transcriptional regulation. 	NA	Nucleus (Probable). 	NA
[QTL information]
QTL_Id	QTL_Trait	QTL_Type	QTL_Pvalue	QTL_Fvalue	QTL_Variance	QTL_PubMed_Id	QTL_Region
6214	Age at puberty (EBV)	Significant	<0.05	-	-	18650300	Chr14:0-5235875
1731	Body weight (mean)	Significant	-	12.1	-	15537759	Chr14:0-24666782
10954	Body weight (weaning)	Significant	2.29	-	-	ISU0041	Chr14:0-5235875
6294	Bone weight	Significant	<0.05	-	-	19422365	Chr14:0-7074434
10953	Height (mature)	Significant	3.65	-	-	ISU0041	Chr14:0-5235875
11742	Longissimus muscle area	Significant	-	-	-	12350008	Chr14:0-23136922
10952	Marbling score (EBV)	Significant	3.73	-	-	ISU0041	Chr14:0-5235875
3618	Milk fat content	Significant	<0.01	-	-	12729552	Chr14:0-17162375
2596	Milk fat percentage	Significant	<0.0029	10.74	-	12778594	Chr14:0-7946408
2673	Milk fat percentage	Significant	-	23.1	-	14762090	Chr14:0-9269491
3172	Milk fat percentage	Significant	<0.0001	-	-	15342525	Chr14:0-3940258
3184	Milk fat percentage	Significant	<0.001	-	-	12926772	Chr14:0-3940258
2488	Milk fat yield	Significant	<0.0001	-	-	12077321	Chr14:0-8762573
2600	Milk fat yield	Significant	0.0398	3.23	-	12778594	Chr14:0-7946408
2674	Milk fat yield	Significant	-	12.1	-	14762090	Chr14:0-9269491
3182	Milk fat yield	Significant	<0.001	-	-	12926772	Chr14:0-3940258
3365	Milk fat yield	Significant	<0.01	-	-	11471060	Chr14:0-3940258
3612	Milk fat yield	Significant	<0.01	-	-	12729552	Chr14:0-3940258
3613	Milk fat yield	Significant	<0.01	-	-	12729552	Chr14:0-3940258
3185	Milk protein percentage	Significant	<0.001	-	-	12926772	Chr14:0-3940258
10118	Milk protein percentage (daughter deviation)	Significant	<0.05	-	-	9657851	Chr14:0-24698626
3183	Milk protein yield	Significant	<0.01	-	-	12926772	Chr14:0-3940258
3366	Milk protein yield	Significant	<0.01	-	-	11471060	Chr14:0-3940258
1523	Milk yield	Significant	<0.01	-	-	16533362	Chr14:0-3940258
3181	Milk yield	Significant	<0.001	-	-	12926772	Chr14:0-3940258
3367	Milk yield	Significant	<0.01	-	-	11471060	Chr14:0-3940258
3609	Milk yield	Significant	<0.01	-	-	12729552	Chr14:0-3940258
10119	Milk yield (daughter deviation) 	Significant	<0.05	-	-	9657851	Chr14:0-24698626
10167	Milk yield (daughter deviation) 	Significant	0.00011	-	-	12487475	Chr14:0-3914233
6206	Milk yield (EBV)	Significant	<0.05	-	-	18650300	Chr14:0-5235875
4884	Somatic cell score	Significant	<0.01	-	-	17954769	Chr14:0-2544379
[GO information]
Accession	Term	Ontology	Definition
GO:0003677	DNA binding	molecular_function	Any molecular function by which a gene product interacts selectively with DNA (deoxyribonucleic acid).
GO:0005622	intracellular	cellular_component	The living contents of a cell; the matter contained within (but not including) the plasma membrane, usually taken to exclude large vacuoles and masses of secretory or ingested material. In eukaryotes it includes the nucleus and cytoplasm.
GO:0005634	nucleus	cellular_component	A membrane-bounded organelle of eukaryotic cells in which chromosomes are housed and replicated. In most cells, the nucleus contains all of the cell's chromosomes except the organellar chromosomes, and is the site of RNA synthesis and processing. In some species, or in specialized cell types, RNA metabolism or DNA replication may be absent.
GO:0006355	regulation of transcription, DNA-dependent	biological_process	Any process that modulates the frequency, rate or extent of cellular DNA-dependent transcription.
GO:0008270	zinc ion binding	molecular_function	Interacting selectively and non-covalently with zinc (Zn) ions.
GO:0046872	metal ion binding	molecular_function	Interacting selectively and non-covalently with any metal ion.
[KEGG Pathway information]
Entry	Name	Description	Class
No Information Found.
[HCE information]
No information. The SNP is not in a HCE.
[OMIA information]
No Information Found.

>>Region: Within 5k bp from the locus Chr14,236532
In total: 6 SNP(s)
>>No.1
[SNP information]
Position_of_found_SNP: Chr14,236532	Distance: 0
SNP_ID: rs109146371	Heterozygosity: 0
GeneID	Function	Position_in_codon	Allele	Protein_residue	Amino_acid_position	Codon_position_on_mRNA
100294916	intron	0			0	
[Gene information]
Gene_Id	Gene_Symbol	Gene_Name	Location	Type_of_gene
100294916	LOC100294916	hypothetical protein LOC100294916	-	protein-coding
[GeneRIFs]
PubMed_Id	Description
No GeneRIFs Found.
[Uniprot Protein information]
Acc	Rec_name	Prot_length	Status	Function	Subunit	Subcellular	PTM
No Information Found.
[QTL information]
QTL_Id	QTL_Trait	QTL_Type	QTL_Pvalue	QTL_Fvalue	QTL_Variance	QTL_PubMed_Id	QTL_Region
6214	Age at puberty (EBV)	Significant	<0.05	-	-	18650300	Chr14:0-5235875
1731	Body weight (mean)	Significant	-	12.1	-	15537759	Chr14:0-24666782
10954	Body weight (weaning)	Significant	2.29	-	-	ISU0041	Chr14:0-5235875
6294	Bone weight	Significant	<0.05	-	-	19422365	Chr14:0-7074434
10953	Height (mature)	Significant	3.65	-	-	ISU0041	Chr14:0-5235875
11742	Longissimus muscle area	Significant	-	-	-	12350008	Chr14:0-23136922
10952	Marbling score (EBV)	Significant	3.73	-	-	ISU0041	Chr14:0-5235875
3618	Milk fat content	Significant	<0.01	-	-	12729552	Chr14:0-17162375
2596	Milk fat percentage	Significant	<0.0029	10.74	-	12778594	Chr14:0-7946408
2673	Milk fat percentage	Significant	-	23.1	-	14762090	Chr14:0-9269491
3172	Milk fat percentage	Significant	<0.0001	-	-	15342525	Chr14:0-3940258
3184	Milk fat percentage	Significant	<0.001	-	-	12926772	Chr14:0-3940258
2488	Milk fat yield	Significant	<0.0001	-	-	12077321	Chr14:0-8762573
2600	Milk fat yield	Significant	0.0398	3.23	-	12778594	Chr14:0-7946408
2674	Milk fat yield	Significant	-	12.1	-	14762090	Chr14:0-9269491
3182	Milk fat yield	Significant	<0.001	-	-	12926772	Chr14:0-3940258
3365	Milk fat yield	Significant	<0.01	-	-	11471060	Chr14:0-3940258
3612	Milk fat yield	Significant	<0.01	-	-	12729552	Chr14:0-3940258
3613	Milk fat yield	Significant	<0.01	-	-	12729552	Chr14:0-3940258
3185	Milk protein percentage	Significant	<0.001	-	-	12926772	Chr14:0-3940258
10118	Milk protein percentage (daughter deviation)	Significant	<0.05	-	-	9657851	Chr14:0-24698626
3183	Milk protein yield	Significant	<0.01	-	-	12926772	Chr14:0-3940258
3366	Milk protein yield	Significant	<0.01	-	-	11471060	Chr14:0-3940258
1523	Milk yield	Significant	<0.01	-	-	16533362	Chr14:0-3940258
3181	Milk yield	Significant	<0.001	-	-	12926772	Chr14:0-3940258
3367	Milk yield	Significant	<0.01	-	-	11471060	Chr14:0-3940258
3609	Milk yield	Significant	<0.01	-	-	12729552	Chr14:0-3940258
10119	Milk yield (daughter deviation) 	Significant	<0.05	-	-	9657851	Chr14:0-24698626
10167	Milk yield (daughter deviation) 	Significant	0.00011	-	-	12487475	Chr14:0-3914233
6206	Milk yield (EBV)	Significant	<0.05	-	-	18650300	Chr14:0-5235875
4884	Somatic cell score	Significant	<0.01	-	-	17954769	Chr14:0-2544379
[GO information]
Accession	Term	Ontology	Definition
No Information Found.
[KEGG Pathway information]
Entry	Name	Description	Class
No Information Found.
[HCE information]
No information. The SNP is not in a HCE.
[OMIA information]
No Information Found.
>>No.2
[SNP information]
Position_of_found_SNP: Chr14,237154	Distance: 622
SNP_ID: rs110837610	Heterozygosity: 0
GeneID	Function	Position_in_codon	Allele	Protein_residue	Amino_acid_position	Codon_position_on_mRNA
100294916	intron	0			0	
[Gene information]
Gene_Id	Gene_Symbol	Gene_Name	Location	Type_of_gene
100294916	LOC100294916	hypothetical protein LOC100294916	-	protein-coding
[GeneRIFs]
PubMed_Id	Description
No GeneRIFs Found.
[Uniprot Protein information]
Acc	Rec_name	Prot_length	Status	Function	Subunit	Subcellular	PTM
No Information Found.
[QTL information]
QTL_Id	QTL_Trait	QTL_Type	QTL_Pvalue	QTL_Fvalue	QTL_Variance	QTL_PubMed_Id	QTL_Region
6214	Age at puberty (EBV)	Significant	<0.05	-	-	18650300	Chr14:0-5235875
1731	Body weight (mean)	Significant	-	12.1	-	15537759	Chr14:0-24666782
10954	Body weight (weaning)	Significant	2.29	-	-	ISU0041	Chr14:0-5235875
6294	Bone weight	Significant	<0.05	-	-	19422365	Chr14:0-7074434
10953	Height (mature)	Significant	3.65	-	-	ISU0041	Chr14:0-5235875
11742	Longissimus muscle area	Significant	-	-	-	12350008	Chr14:0-23136922
10952	Marbling score (EBV)	Significant	3.73	-	-	ISU0041	Chr14:0-5235875
3618	Milk fat content	Significant	<0.01	-	-	12729552	Chr14:0-17162375
2596	Milk fat percentage	Significant	<0.0029	10.74	-	12778594	Chr14:0-7946408
2673	Milk fat percentage	Significant	-	23.1	-	14762090	Chr14:0-9269491
3172	Milk fat percentage	Significant	<0.0001	-	-	15342525	Chr14:0-3940258
3184	Milk fat percentage	Significant	<0.001	-	-	12926772	Chr14:0-3940258
2488	Milk fat yield	Significant	<0.0001	-	-	12077321	Chr14:0-8762573
2600	Milk fat yield	Significant	0.0398	3.23	-	12778594	Chr14:0-7946408
2674	Milk fat yield	Significant	-	12.1	-	14762090	Chr14:0-9269491
3182	Milk fat yield	Significant	<0.001	-	-	12926772	Chr14:0-3940258
3365	Milk fat yield	Significant	<0.01	-	-	11471060	Chr14:0-3940258
3612	Milk fat yield	Significant	<0.01	-	-	12729552	Chr14:0-3940258
3613	Milk fat yield	Significant	<0.01	-	-	12729552	Chr14:0-3940258
3185	Milk protein percentage	Significant	<0.001	-	-	12926772	Chr14:0-3940258
10118	Milk protein percentage (daughter deviation)	Significant	<0.05	-	-	9657851	Chr14:0-24698626
3183	Milk protein yield	Significant	<0.01	-	-	12926772	Chr14:0-3940258
3366	Milk protein yield	Significant	<0.01	-	-	11471060	Chr14:0-3940258
1523	Milk yield	Significant	<0.01	-	-	16533362	Chr14:0-3940258
3181	Milk yield	Significant	<0.001	-	-	12926772	Chr14:0-3940258
3367	Milk yield	Significant	<0.01	-	-	11471060	Chr14:0-3940258
3609	Milk yield	Significant	<0.01	-	-	12729552	Chr14:0-3940258
10119	Milk yield (daughter deviation) 	Significant	<0.05	-	-	9657851	Chr14:0-24698626
10167	Milk yield (daughter deviation) 	Significant	0.00011	-	-	12487475	Chr14:0-3914233
6206	Milk yield (EBV)	Significant	<0.05	-	-	18650300	Chr14:0-5235875
4884	Somatic cell score	Significant	<0.01	-	-	17954769	Chr14:0-2544379
[GO information]
Accession	Term	Ontology	Definition
No Information Found.
[KEGG Pathway information]
Entry	Name	Description	Class
No Information Found.
[HCE information]
No information. The SNP is not in a HCE.
[OMIA information]
No Information Found.
>>No.3
[SNP information]
Position_of_found_SNP: Chr14,237478	Distance: 946
SNP_ID: rs41603899	Heterozygosity: 0
GeneID	Function	Position_in_codon	Allele	Protein_residue	Amino_acid_position	Codon_position_on_mRNA
100294916	intron	0			0	
[Gene information]
Gene_Id	Gene_Symbol	Gene_Name	Location	Type_of_gene
100294916	LOC100294916	hypothetical protein LOC100294916	-	protein-coding
[GeneRIFs]
PubMed_Id	Description
No GeneRIFs Found.
[Uniprot Protein information]
Acc	Rec_name	Prot_length	Status	Function	Subunit	Subcellular	PTM
No Information Found.
[QTL information]
QTL_Id	QTL_Trait	QTL_Type	QTL_Pvalue	QTL_Fvalue	QTL_Variance	QTL_PubMed_Id	QTL_Region
6214	Age at puberty (EBV)	Significant	<0.05	-	-	18650300	Chr14:0-5235875
1731	Body weight (mean)	Significant	-	12.1	-	15537759	Chr14:0-24666782
10954	Body weight (weaning)	Significant	2.29	-	-	ISU0041	Chr14:0-5235875
6294	Bone weight	Significant	<0.05	-	-	19422365	Chr14:0-7074434
10953	Height (mature)	Significant	3.65	-	-	ISU0041	Chr14:0-5235875
11742	Longissimus muscle area	Significant	-	-	-	12350008	Chr14:0-23136922
10952	Marbling score (EBV)	Significant	3.73	-	-	ISU0041	Chr14:0-5235875
3618	Milk fat content	Significant	<0.01	-	-	12729552	Chr14:0-17162375
2596	Milk fat percentage	Significant	<0.0029	10.74	-	12778594	Chr14:0-7946408
2673	Milk fat percentage	Significant	-	23.1	-	14762090	Chr14:0-9269491
3172	Milk fat percentage	Significant	<0.0001	-	-	15342525	Chr14:0-3940258
3184	Milk fat percentage	Significant	<0.001	-	-	12926772	Chr14:0-3940258
2488	Milk fat yield	Significant	<0.0001	-	-	12077321	Chr14:0-8762573
2600	Milk fat yield	Significant	0.0398	3.23	-	12778594	Chr14:0-7946408
2674	Milk fat yield	Significant	-	12.1	-	14762090	Chr14:0-9269491
3182	Milk fat yield	Significant	<0.001	-	-	12926772	Chr14:0-3940258
3365	Milk fat yield	Significant	<0.01	-	-	11471060	Chr14:0-3940258
3612	Milk fat yield	Significant	<0.01	-	-	12729552	Chr14:0-3940258
3613	Milk fat yield	Significant	<0.01	-	-	12729552	Chr14:0-3940258
3185	Milk protein percentage	Significant	<0.001	-	-	12926772	Chr14:0-3940258
10118	Milk protein percentage (daughter deviation)	Significant	<0.05	-	-	9657851	Chr14:0-24698626
3183	Milk protein yield	Significant	<0.01	-	-	12926772	Chr14:0-3940258
3366	Milk protein yield	Significant	<0.01	-	-	11471060	Chr14:0-3940258
1523	Milk yield	Significant	<0.01	-	-	16533362	Chr14:0-3940258
3181	Milk yield	Significant	<0.001	-	-	12926772	Chr14:0-3940258
3367	Milk yield	Significant	<0.01	-	-	11471060	Chr14:0-3940258
3609	Milk yield	Significant	<0.01	-	-	12729552	Chr14:0-3940258
10119	Milk yield (daughter deviation) 	Significant	<0.05	-	-	9657851	Chr14:0-24698626
10167	Milk yield (daughter deviation) 	Significant	0.00011	-	-	12487475	Chr14:0-3914233
6206	Milk yield (EBV)	Significant	<0.05	-	-	18650300	Chr14:0-5235875
4884	Somatic cell score	Significant	<0.01	-	-	17954769	Chr14:0-2544379
[GO information]
Accession	Term	Ontology	Definition
No Information Found.
[KEGG Pathway information]
Entry	Name	Description	Class
No Information Found.
[HCE information]
No information. The SNP is not in a HCE.
[OMIA information]
No Information Found.
>>No.4
[SNP information]
Position_of_found_SNP: Chr14,237525	Distance: 993
SNP_ID: rs41603900	Heterozygosity: 0
GeneID	Function	Position_in_codon	Allele	Protein_residue	Amino_acid_position	Codon_position_on_mRNA
100294916	intron	0			0	
[Gene information]
Gene_Id	Gene_Symbol	Gene_Name	Location	Type_of_gene
100294916	LOC100294916	hypothetical protein LOC100294916	-	protein-coding
[GeneRIFs]
PubMed_Id	Description
No GeneRIFs Found.
[Uniprot Protein information]
Acc	Rec_name	Prot_length	Status	Function	Subunit	Subcellular	PTM
No Information Found.
[QTL information]
QTL_Id	QTL_Trait	QTL_Type	QTL_Pvalue	QTL_Fvalue	QTL_Variance	QTL_PubMed_Id	QTL_Region
6214	Age at puberty (EBV)	Significant	<0.05	-	-	18650300	Chr14:0-5235875
1731	Body weight (mean)	Significant	-	12.1	-	15537759	Chr14:0-24666782
10954	Body weight (weaning)	Significant	2.29	-	-	ISU0041	Chr14:0-5235875
6294	Bone weight	Significant	<0.05	-	-	19422365	Chr14:0-7074434
10953	Height (mature)	Significant	3.65	-	-	ISU0041	Chr14:0-5235875
11742	Longissimus muscle area	Significant	-	-	-	12350008	Chr14:0-23136922
10952	Marbling score (EBV)	Significant	3.73	-	-	ISU0041	Chr14:0-5235875
3618	Milk fat content	Significant	<0.01	-	-	12729552	Chr14:0-17162375
2596	Milk fat percentage	Significant	<0.0029	10.74	-	12778594	Chr14:0-7946408
2673	Milk fat percentage	Significant	-	23.1	-	14762090	Chr14:0-9269491
3172	Milk fat percentage	Significant	<0.0001	-	-	15342525	Chr14:0-3940258
3184	Milk fat percentage	Significant	<0.001	-	-	12926772	Chr14:0-3940258
2488	Milk fat yield	Significant	<0.0001	-	-	12077321	Chr14:0-8762573
2600	Milk fat yield	Significant	0.0398	3.23	-	12778594	Chr14:0-7946408
2674	Milk fat yield	Significant	-	12.1	-	14762090	Chr14:0-9269491
3182	Milk fat yield	Significant	<0.001	-	-	12926772	Chr14:0-3940258
3365	Milk fat yield	Significant	<0.01	-	-	11471060	Chr14:0-3940258
3612	Milk fat yield	Significant	<0.01	-	-	12729552	Chr14:0-3940258
3613	Milk fat yield	Significant	<0.01	-	-	12729552	Chr14:0-3940258
3185	Milk protein percentage	Significant	<0.001	-	-	12926772	Chr14:0-3940258
10118	Milk protein percentage (daughter deviation)	Significant	<0.05	-	-	9657851	Chr14:0-24698626
3183	Milk protein yield	Significant	<0.01	-	-	12926772	Chr14:0-3940258
3366	Milk protein yield	Significant	<0.01	-	-	11471060	Chr14:0-3940258
1523	Milk yield	Significant	<0.01	-	-	16533362	Chr14:0-3940258
3181	Milk yield	Significant	<0.001	-	-	12926772	Chr14:0-3940258
3367	Milk yield	Significant	<0.01	-	-	11471060	Chr14:0-3940258
3609	Milk yield	Significant	<0.01	-	-	12729552	Chr14:0-3940258
10119	Milk yield (daughter deviation) 	Significant	<0.05	-	-	9657851	Chr14:0-24698626
10167	Milk yield (daughter deviation) 	Significant	0.00011	-	-	12487475	Chr14:0-3914233
6206	Milk yield (EBV)	Significant	<0.05	-	-	18650300	Chr14:0-5235875
4884	Somatic cell score	Significant	<0.01	-	-	17954769	Chr14:0-2544379
[GO information]
Accession	Term	Ontology	Definition
No Information Found.
[KEGG Pathway information]
Entry	Name	Description	Class
No Information Found.
[HCE information]
No information. The SNP is not in a HCE.
[OMIA information]
No Information Found.
>>No.5
[SNP information]
Position_of_found_SNP: Chr14,238914	Distance: 2382
SNP_ID: rs110984572	Heterozygosity: 0
GeneID	Function	Position_in_codon	Allele	Protein_residue	Amino_acid_position	Codon_position_on_mRNA
493733	nearGene-5	0			0	
100294916	nearGene-5	0			0	
[Gene information]
Gene_Id	Gene_Symbol	Gene_Name	Location	Type_of_gene
493733	FOXH1	forkhead box H1	-	protein-coding
[GeneRIFs]
PubMed_Id	Description
No GeneRIFs Found.
[Uniprot Protein information]
Acc	Rec_name	Prot_length	Status	Function	Subunit	Subcellular	PTM
No Information Found.
[QTL information]
QTL_Id	QTL_Trait	QTL_Type	QTL_Pvalue	QTL_Fvalue	QTL_Variance	QTL_PubMed_Id	QTL_Region
6214	Age at puberty (EBV)	Significant	<0.05	-	-	18650300	Chr14:0-5235875
1731	Body weight (mean)	Significant	-	12.1	-	15537759	Chr14:0-24666782
10954	Body weight (weaning)	Significant	2.29	-	-	ISU0041	Chr14:0-5235875
6294	Bone weight	Significant	<0.05	-	-	19422365	Chr14:0-7074434
10953	Height (mature)	Significant	3.65	-	-	ISU0041	Chr14:0-5235875
11742	Longissimus muscle area	Significant	-	-	-	12350008	Chr14:0-23136922
10952	Marbling score (EBV)	Significant	3.73	-	-	ISU0041	Chr14:0-5235875
3618	Milk fat content	Significant	<0.01	-	-	12729552	Chr14:0-17162375
2596	Milk fat percentage	Significant	<0.0029	10.74	-	12778594	Chr14:0-7946408
2673	Milk fat percentage	Significant	-	23.1	-	14762090	Chr14:0-9269491
3172	Milk fat percentage	Significant	<0.0001	-	-	15342525	Chr14:0-3940258
3184	Milk fat percentage	Significant	<0.001	-	-	12926772	Chr14:0-3940258
2488	Milk fat yield	Significant	<0.0001	-	-	12077321	Chr14:0-8762573
2600	Milk fat yield	Significant	0.0398	3.23	-	12778594	Chr14:0-7946408
2674	Milk fat yield	Significant	-	12.1	-	14762090	Chr14:0-9269491
3182	Milk fat yield	Significant	<0.001	-	-	12926772	Chr14:0-3940258
3365	Milk fat yield	Significant	<0.01	-	-	11471060	Chr14:0-3940258
3612	Milk fat yield	Significant	<0.01	-	-	12729552	Chr14:0-3940258
3613	Milk fat yield	Significant	<0.01	-	-	12729552	Chr14:0-3940258
3185	Milk protein percentage	Significant	<0.001	-	-	12926772	Chr14:0-3940258
10118	Milk protein percentage (daughter deviation)	Significant	<0.05	-	-	9657851	Chr14:0-24698626
3183	Milk protein yield	Significant	<0.01	-	-	12926772	Chr14:0-3940258
3366	Milk protein yield	Significant	<0.01	-	-	11471060	Chr14:0-3940258
1523	Milk yield	Significant	<0.01	-	-	16533362	Chr14:0-3940258
3181	Milk yield	Significant	<0.001	-	-	12926772	Chr14:0-3940258
3367	Milk yield	Significant	<0.01	-	-	11471060	Chr14:0-3940258
3609	Milk yield	Significant	<0.01	-	-	12729552	Chr14:0-3940258
10119	Milk yield (daughter deviation) 	Significant	<0.05	-	-	9657851	Chr14:0-24698626
10167	Milk yield (daughter deviation) 	Significant	0.00011	-	-	12487475	Chr14:0-3914233
6206	Milk yield (EBV)	Significant	<0.05	-	-	18650300	Chr14:0-5235875
4884	Somatic cell score	Significant	<0.01	-	-	17954769	Chr14:0-2544379
[GO information]
Accession	Term	Ontology	Definition
GO:0000122	negative regulation of transcription from RNA polymerase II promoter	biological_process	Any process that stops, prevents, or reduces the frequency, rate or extent of transcription from an RNA polymerase II promoter.
GO:0001568	blood vessel development	biological_process	The process whose specific outcome is the progression of a blood vessel over time, from its formation to the mature structure. The blood vessel is the vasculature carrying blood.
GO:0001947	heart looping	biological_process	The characteristic morphogenetic movements where the primitive heart tube loops asymmetrically. This looping brings the primitive heart chambers into alignment preceding their future integration.
GO:0003146	heart jogging	biological_process	The morphogenetic process by which the heart cone is displaced to the left with respect to the vector of the anterior-posterior axis.
GO:0003690	double-stranded DNA binding	molecular_function	Interacting selectively and non-covalently with double-stranded DNA.
GO:0003700	sequence-specific DNA binding transcription factor activity	molecular_function	Interacting selectively and non-covalently with a specific DNA sequence in order to modulate transcription. The transcription factor may or may not also interact selectively with a protein or macromolecular complex.
GO:0003704	specific RNA polymerase II transcription factor activity	molecular_function	Functions to enable the transcription of specific, or specific sets, of genes by RNA polymerase II.
GO:0003705	sequence-specific enhancer binding RNA polymerase II transcription factor activity	molecular_function	Functions to initiate or regulate RNA polymerase II transcription by binding an enhancer region of DNA.
GO:0005634	nucleus	cellular_component	A membrane-bounded organelle of eukaryotic cells in which chromosomes are housed and replicated. In most cells, the nucleus contains all of the cell's chromosomes except the organellar chromosomes, and is the site of RNA synthesis and processing. In some species, or in specialized cell types, RNA metabolism or DNA replication may be absent.
GO:0005667	transcription factor complex	cellular_component	A protein complex, distinct from RNA polymerase, that associates with DNA at promoters or at cis-acting regulatory sequences, by direct binding or by interaction with other DNA-binding polypeptides or complexes, and regulates transcription.
GO:0007179	transforming growth factor beta receptor signaling pathway	biological_process	The series of molecular signals generated as a consequence of a transforming growth factor beta receptor binding to one of its physiological ligands.
GO:0007368	determination of left/right symmetry	biological_process	The establishment of an organism's body plan or part of an organism with respect to the left and right halves. The pattern can either be symmetric, such that the halves are mirror images, or asymmetric where the pattern deviates from this symmetry.
GO:0008134	transcription factor binding	molecular_function	Interacting selectively and non-covalently with a transcription factor, any protein required to initiate or regulate transcription.
GO:0008301	DNA bending activity	molecular_function	An activity that results in binding to DNA and distorting the original structure of DNA, typically a straight helix, into a bend, or increasing the bend if the original structure was intrinsically bent due to its sequence.
GO:0009952	anterior/posterior pattern formation	biological_process	The regionalization process by which specific areas of cell differentiation are determined along the anterior-posterior axis. The anterior-posterior axis is defined by a line that runs from the head or mouth of an organism to the tail or opposite end of the organism.
GO:0010159	specification of organ position	biological_process	The regionalization process by which information that determines the correct position at which organ primordia are formed is generated and perceived resulting in correct positioning of the new organ.
GO:0010551	regulation of gene-specific transcription from RNA polymerase II promoter	biological_process	Any process that modulates the frequency, rate or extent of the specifically regulated synthesis of RNA from DNA encoding a specific gene or set of genes by RNA polymerase II (Pol II), originating at a Pol II-specific promoter.
GO:0010843	promoter binding	molecular_function	Interacting selectively and non-covalently with the regulatory region composed of the transcription start site and binding sites for transcription factor complexes of the basal transcription machinery.
GO:0016563	transcription activator activity	molecular_function	Any transcription regulator activity required for initiation or upregulation of transcription.
GO:0016566	specific transcriptional repressor activity	molecular_function	Any activity that stops or downregulates transcription of specific genes or sets of genes.
GO:0019904	protein domain specific binding	molecular_function	Interacting selectively and non-covalently with a specific domain of a protein.
GO:0021508	floor plate formation	biological_process	The formation of a ventral region of glial cells in the neural tube that provides inductive signals for the specification of neuronal cell types. The floor plate is evident at the ventral midline by the neural fold stage.
GO:0032444	activin responsive factor complex	cellular_component	A transcriptionally active complex that binds to an activin response element (ARE) in the promoter of target genes, and is composed of two SMAD2 proteins, one SMAD4 protein and a Forkhead activin signal transducer (FAST) transcription factor.
GO:0035054	embryonic heart tube anterior/posterior pattern formation	biological_process	The establishment, maintenance and elaboration of cell differentiation that results in the anterior/posterior subdivision of the embryonic heart tube. In Drosophila this results in subdivision of the dorsal vessel into to the posterior heart proper and the anterior aorta.
GO:0042074	cell migration involved in gastrulation	biological_process	The migration of individual cells within the blastocyst to help establish the multi-layered body plan of the organism (gastrulation). For example, the migration of cells from the surface to the interior of the embryo (ingression).
GO:0045944	positive regulation of transcription from RNA polymerase II promoter	biological_process	Any process that activates or increases the frequency, rate or extent of transcription from the RNA polymerase II promoter.
GO:0048318	axial mesoderm development	biological_process	The process whose specific outcome is the progression of the axial mesoderm over time, from its formation to the mature structure. The axial mesoderm includes the prechordal mesoderm and the chordamesoderm. It gives rise to the prechordal plate and to the notochord.
GO:0051090	regulation of transcription factor activity	biological_process	Any process that modulates the frequency, rate or extent of the activity of a transcription factor, any factor involved in the initiation or regulation of transcription.
GO:0070412	R-SMAD binding	molecular_function	Interacting selectively and non-covalently with a receptor-regulated SMAD signaling protein.
[KEGG Pathway information]
Entry	Name	Description	Class
No Information Found.
[HCE information]
No information. The SNP is not in a HCE.
[OMIA information]
No Information Found.
>>No.6
[SNP information]
Position_of_found_SNP: Chr14,240193	Distance: 3661
SNP_ID: rs41603901	Heterozygosity: 0
GeneID	Function	Position_in_codon	Allele	Protein_residue	Amino_acid_position	Codon_position_on_mRNA
493733	intron	0			0	
100294916	nearGene-5	0			0	
[Gene information]
Gene_Id	Gene_Symbol	Gene_Name	Location	Type_of_gene
493733	FOXH1	forkhead box H1	-	protein-coding
[GeneRIFs]
PubMed_Id	Description
No GeneRIFs Found.
[Uniprot Protein information]
Acc	Rec_name	Prot_length	Status	Function	Subunit	Subcellular	PTM
No Information Found.
[QTL information]
QTL_Id	QTL_Trait	QTL_Type	QTL_Pvalue	QTL_Fvalue	QTL_Variance	QTL_PubMed_Id	QTL_Region
6214	Age at puberty (EBV)	Significant	<0.05	-	-	18650300	Chr14:0-5235875
1731	Body weight (mean)	Significant	-	12.1	-	15537759	Chr14:0-24666782
10954	Body weight (weaning)	Significant	2.29	-	-	ISU0041	Chr14:0-5235875
6294	Bone weight	Significant	<0.05	-	-	19422365	Chr14:0-7074434
10953	Height (mature)	Significant	3.65	-	-	ISU0041	Chr14:0-5235875
11742	Longissimus muscle area	Significant	-	-	-	12350008	Chr14:0-23136922
10952	Marbling score (EBV)	Significant	3.73	-	-	ISU0041	Chr14:0-5235875
3618	Milk fat content	Significant	<0.01	-	-	12729552	Chr14:0-17162375
2596	Milk fat percentage	Significant	<0.0029	10.74	-	12778594	Chr14:0-7946408
2673	Milk fat percentage	Significant	-	23.1	-	14762090	Chr14:0-9269491
3172	Milk fat percentage	Significant	<0.0001	-	-	15342525	Chr14:0-3940258
3184	Milk fat percentage	Significant	<0.001	-	-	12926772	Chr14:0-3940258
2488	Milk fat yield	Significant	<0.0001	-	-	12077321	Chr14:0-8762573
2600	Milk fat yield	Significant	0.0398	3.23	-	12778594	Chr14:0-7946408
2674	Milk fat yield	Significant	-	12.1	-	14762090	Chr14:0-9269491
3182	Milk fat yield	Significant	<0.001	-	-	12926772	Chr14:0-3940258
3365	Milk fat yield	Significant	<0.01	-	-	11471060	Chr14:0-3940258
3612	Milk fat yield	Significant	<0.01	-	-	12729552	Chr14:0-3940258
3613	Milk fat yield	Significant	<0.01	-	-	12729552	Chr14:0-3940258
3185	Milk protein percentage	Significant	<0.001	-	-	12926772	Chr14:0-3940258
10118	Milk protein percentage (daughter deviation)	Significant	<0.05	-	-	9657851	Chr14:0-24698626
3183	Milk protein yield	Significant	<0.01	-	-	12926772	Chr14:0-3940258
3366	Milk protein yield	Significant	<0.01	-	-	11471060	Chr14:0-3940258
1523	Milk yield	Significant	<0.01	-	-	16533362	Chr14:0-3940258
3181	Milk yield	Significant	<0.001	-	-	12926772	Chr14:0-3940258
3367	Milk yield	Significant	<0.01	-	-	11471060	Chr14:0-3940258
3609	Milk yield	Significant	<0.01	-	-	12729552	Chr14:0-3940258
10119	Milk yield (daughter deviation) 	Significant	<0.05	-	-	9657851	Chr14:0-24698626
10167	Milk yield (daughter deviation) 	Significant	0.00011	-	-	12487475	Chr14:0-3914233
6206	Milk yield (EBV)	Significant	<0.05	-	-	18650300	Chr14:0-5235875
4884	Somatic cell score	Significant	<0.01	-	-	17954769	Chr14:0-2544379
[GO information]
Accession	Term	Ontology	Definition
GO:0000122	negative regulation of transcription from RNA polymerase II promoter	biological_process	Any process that stops, prevents, or reduces the frequency, rate or extent of transcription from an RNA polymerase II promoter.
GO:0001568	blood vessel development	biological_process	The process whose specific outcome is the progression of a blood vessel over time, from its formation to the mature structure. The blood vessel is the vasculature carrying blood.
GO:0001947	heart looping	biological_process	The characteristic morphogenetic movements where the primitive heart tube loops asymmetrically. This looping brings the primitive heart chambers into alignment preceding their future integration.
GO:0003146	heart jogging	biological_process	The morphogenetic process by which the heart cone is displaced to the left with respect to the vector of the anterior-posterior axis.
GO:0003690	double-stranded DNA binding	molecular_function	Interacting selectively and non-covalently with double-stranded DNA.
GO:0003700	sequence-specific DNA binding transcription factor activity	molecular_function	Interacting selectively and non-covalently with a specific DNA sequence in order to modulate transcription. The transcription factor may or may not also interact selectively with a protein or macromolecular complex.
GO:0003704	specific RNA polymerase II transcription factor activity	molecular_function	Functions to enable the transcription of specific, or specific sets, of genes by RNA polymerase II.
GO:0003705	sequence-specific enhancer binding RNA polymerase II transcription factor activity	molecular_function	Functions to initiate or regulate RNA polymerase II transcription by binding an enhancer region of DNA.
GO:0005634	nucleus	cellular_component	A membrane-bounded organelle of eukaryotic cells in which chromosomes are housed and replicated. In most cells, the nucleus contains all of the cell's chromosomes except the organellar chromosomes, and is the site of RNA synthesis and processing. In some species, or in specialized cell types, RNA metabolism or DNA replication may be absent.
GO:0005667	transcription factor complex	cellular_component	A protein complex, distinct from RNA polymerase, that associates with DNA at promoters or at cis-acting regulatory sequences, by direct binding or by interaction with other DNA-binding polypeptides or complexes, and regulates transcription.
GO:0007179	transforming growth factor beta receptor signaling pathway	biological_process	The series of molecular signals generated as a consequence of a transforming growth factor beta receptor binding to one of its physiological ligands.
GO:0007368	determination of left/right symmetry	biological_process	The establishment of an organism's body plan or part of an organism with respect to the left and right halves. The pattern can either be symmetric, such that the halves are mirror images, or asymmetric where the pattern deviates from this symmetry.
GO:0008134	transcription factor binding	molecular_function	Interacting selectively and non-covalently with a transcription factor, any protein required to initiate or regulate transcription.
GO:0008301	DNA bending activity	molecular_function	An activity that results in binding to DNA and distorting the original structure of DNA, typically a straight helix, into a bend, or increasing the bend if the original structure was intrinsically bent due to its sequence.
GO:0009952	anterior/posterior pattern formation	biological_process	The regionalization process by which specific areas of cell differentiation are determined along the anterior-posterior axis. The anterior-posterior axis is defined by a line that runs from the head or mouth of an organism to the tail or opposite end of the organism.
GO:0010159	specification of organ position	biological_process	The regionalization process by which information that determines the correct position at which organ primordia are formed is generated and perceived resulting in correct positioning of the new organ.
GO:0010551	regulation of gene-specific transcription from RNA polymerase II promoter	biological_process	Any process that modulates the frequency, rate or extent of the specifically regulated synthesis of RNA from DNA encoding a specific gene or set of genes by RNA polymerase II (Pol II), originating at a Pol II-specific promoter.
GO:0010843	promoter binding	molecular_function	Interacting selectively and non-covalently with the regulatory region composed of the transcription start site and binding sites for transcription factor complexes of the basal transcription machinery.
GO:0016563	transcription activator activity	molecular_function	Any transcription regulator activity required for initiation or upregulation of transcription.
GO:0016566	specific transcriptional repressor activity	molecular_function	Any activity that stops or downregulates transcription of specific genes or sets of genes.
GO:0019904	protein domain specific binding	molecular_function	Interacting selectively and non-covalently with a specific domain of a protein.
GO:0021508	floor plate formation	biological_process	The formation of a ventral region of glial cells in the neural tube that provides inductive signals for the specification of neuronal cell types. The floor plate is evident at the ventral midline by the neural fold stage.
GO:0032444	activin responsive factor complex	cellular_component	A transcriptionally active complex that binds to an activin response element (ARE) in the promoter of target genes, and is composed of two SMAD2 proteins, one SMAD4 protein and a Forkhead activin signal transducer (FAST) transcription factor.
GO:0035054	embryonic heart tube anterior/posterior pattern formation	biological_process	The establishment, maintenance and elaboration of cell differentiation that results in the anterior/posterior subdivision of the embryonic heart tube. In Drosophila this results in subdivision of the dorsal vessel into to the posterior heart proper and the anterior aorta.
GO:0042074	cell migration involved in gastrulation	biological_process	The migration of individual cells within the blastocyst to help establish the multi-layered body plan of the organism (gastrulation). For example, the migration of cells from the surface to the interior of the embryo (ingression).
GO:0045944	positive regulation of transcription from RNA polymerase II promoter	biological_process	Any process that activates or increases the frequency, rate or extent of transcription from the RNA polymerase II promoter.
GO:0048318	axial mesoderm development	biological_process	The process whose specific outcome is the progression of the axial mesoderm over time, from its formation to the mature structure. The axial mesoderm includes the prechordal mesoderm and the chordamesoderm. It gives rise to the prechordal plate and to the notochord.
GO:0051090	regulation of transcription factor activity	biological_process	Any process that modulates the frequency, rate or extent of the activity of a transcription factor, any factor involved in the initiation or regulation of transcription.
GO:0070412	R-SMAD binding	molecular_function	Interacting selectively and non-covalently with a receptor-regulated SMAD signaling protein.
[KEGG Pathway information]
Entry	Name	Description	Class
No Information Found.
[HCE information]
No information. The SNP is not in a HCE.
[OMIA information]
No Information Found.

>>Region: Within 5k bp from the locus Chr14,260341
In total: 4 SNP(s)
>>No.1
[SNP information]
Position_of_found_SNP: Chr14,259974	Distance: 367
SNP_ID: rs17870388	Heterozygosity: 0
GeneID	Function	Position_in_codon	Allele	Protein_residue	Amino_acid_position	Codon_position_on_mRNA
282612	intron	0			0	
[Gene information]
Gene_Id	Gene_Symbol	Gene_Name	Location	Type_of_gene
282612	CYHR1	cysteine/histidine-rich 1	-	protein-coding
[GeneRIFs]
PubMed_Id	Description
No GeneRIFs Found.
[Uniprot Protein information]
Acc	Rec_name	Prot_length	Status	Function	Subunit	Subcellular	PTM
Q7YR89	Cysteine and histidine-rich protein 1	311	Reviewed (UniProtKB/Swiss-Prot)	NA	Interacts with LGALS3 (By similarity). 	Cytoplasm (By similarity). Cytoplasm, CC perinuclear region (By similarity). Note=Shows a prominent CC perinuclear and cytoplasmic localization (By similarity). 	NA
[QTL information]
QTL_Id	QTL_Trait	QTL_Type	QTL_Pvalue	QTL_Fvalue	QTL_Variance	QTL_PubMed_Id	QTL_Region
6214	Age at puberty (EBV)	Significant	<0.05	-	-	18650300	Chr14:0-5235875
1731	Body weight (mean)	Significant	-	12.1	-	15537759	Chr14:0-24666782
10954	Body weight (weaning)	Significant	2.29	-	-	ISU0041	Chr14:0-5235875
6294	Bone weight	Significant	<0.05	-	-	19422365	Chr14:0-7074434
10953	Height (mature)	Significant	3.65	-	-	ISU0041	Chr14:0-5235875
11742	Longissimus muscle area	Significant	-	-	-	12350008	Chr14:0-23136922
10952	Marbling score (EBV)	Significant	3.73	-	-	ISU0041	Chr14:0-5235875
3618	Milk fat content	Significant	<0.01	-	-	12729552	Chr14:0-17162375
2596	Milk fat percentage	Significant	<0.0029	10.74	-	12778594	Chr14:0-7946408
2673	Milk fat percentage	Significant	-	23.1	-	14762090	Chr14:0-9269491
3172	Milk fat percentage	Significant	<0.0001	-	-	15342525	Chr14:0-3940258
3184	Milk fat percentage	Significant	<0.001	-	-	12926772	Chr14:0-3940258
2488	Milk fat yield	Significant	<0.0001	-	-	12077321	Chr14:0-8762573
2600	Milk fat yield	Significant	0.0398	3.23	-	12778594	Chr14:0-7946408
2674	Milk fat yield	Significant	-	12.1	-	14762090	Chr14:0-9269491
3182	Milk fat yield	Significant	<0.001	-	-	12926772	Chr14:0-3940258
3365	Milk fat yield	Significant	<0.01	-	-	11471060	Chr14:0-3940258
3612	Milk fat yield	Significant	<0.01	-	-	12729552	Chr14:0-3940258
3613	Milk fat yield	Significant	<0.01	-	-	12729552	Chr14:0-3940258
3185	Milk protein percentage	Significant	<0.001	-	-	12926772	Chr14:0-3940258
10118	Milk protein percentage (daughter deviation)	Significant	<0.05	-	-	9657851	Chr14:0-24698626
3183	Milk protein yield	Significant	<0.01	-	-	12926772	Chr14:0-3940258
3366	Milk protein yield	Significant	<0.01	-	-	11471060	Chr14:0-3940258
1523	Milk yield	Significant	<0.01	-	-	16533362	Chr14:0-3940258
3181	Milk yield	Significant	<0.001	-	-	12926772	Chr14:0-3940258
3367	Milk yield	Significant	<0.01	-	-	11471060	Chr14:0-3940258
3609	Milk yield	Significant	<0.01	-	-	12729552	Chr14:0-3940258
10119	Milk yield (daughter deviation) 	Significant	<0.05	-	-	9657851	Chr14:0-24698626
10167	Milk yield (daughter deviation) 	Significant	0.00011	-	-	12487475	Chr14:0-3914233
6206	Milk yield (EBV)	Significant	<0.05	-	-	18650300	Chr14:0-5235875
4884	Somatic cell score	Significant	<0.01	-	-	17954769	Chr14:0-2544379
[GO information]
Accession	Term	Ontology	Definition
GO:0004842	ubiquitin-protein ligase activity	molecular_function	Catalysis of the reaction: ATP + ubiquitin + protein lysine = AMP + diphosphate + protein N-ubiquityllysine.
GO:0005515	protein binding	molecular_function	Interacting selectively and non-covalently with any protein or protein complex (a complex of two or more proteins that may include other nonprotein molecules).
GO:0005635	nuclear envelope	cellular_component	The double lipid bilayer enclosing the nucleus and separating its contents from the rest of the cytoplasm; includes the intermembrane space, a gap of width 20-40 nm (also called the perinuclear space).
GO:0005737	cytoplasm	cellular_component	All of the contents of a cell excluding the plasma membrane and nucleus, but including other subcellular structures.
GO:0008270	zinc ion binding	molecular_function	Interacting selectively and non-covalently with zinc (Zn) ions.
GO:0046872	metal ion binding	molecular_function	Interacting selectively and non-covalently with any metal ion.
GO:0048471	perinuclear region of cytoplasm	cellular_component	Cytoplasm situated near, or occurring around, the nucleus.
[KEGG Pathway information]
Entry	Name	Description	Class
No Information Found.
[HCE information]
No information. The SNP is not in a HCE.
[OMIA information]
No Information Found.
>>No.2
[SNP information]
Position_of_found_SNP: Chr14,260059	Distance: 282
SNP_ID: rs17870387	Heterozygosity: 0
GeneID	Function	Position_in_codon	Allele	Protein_residue	Amino_acid_position	Codon_position_on_mRNA
282612	intron	0			0	
[Gene information]
Gene_Id	Gene_Symbol	Gene_Name	Location	Type_of_gene
282612	CYHR1	cysteine/histidine-rich 1	-	protein-coding
[GeneRIFs]
PubMed_Id	Description
No GeneRIFs Found.
[Uniprot Protein information]
Acc	Rec_name	Prot_length	Status	Function	Subunit	Subcellular	PTM
Q7YR89	Cysteine and histidine-rich protein 1	311	Reviewed (UniProtKB/Swiss-Prot)	NA	Interacts with LGALS3 (By similarity). 	Cytoplasm (By similarity). Cytoplasm, CC perinuclear region (By similarity). Note=Shows a prominent CC perinuclear and cytoplasmic localization (By similarity). 	NA
[QTL information]
QTL_Id	QTL_Trait	QTL_Type	QTL_Pvalue	QTL_Fvalue	QTL_Variance	QTL_PubMed_Id	QTL_Region
6214	Age at puberty (EBV)	Significant	<0.05	-	-	18650300	Chr14:0-5235875
1731	Body weight (mean)	Significant	-	12.1	-	15537759	Chr14:0-24666782
10954	Body weight (weaning)	Significant	2.29	-	-	ISU0041	Chr14:0-5235875
6294	Bone weight	Significant	<0.05	-	-	19422365	Chr14:0-7074434
10953	Height (mature)	Significant	3.65	-	-	ISU0041	Chr14:0-5235875
11742	Longissimus muscle area	Significant	-	-	-	12350008	Chr14:0-23136922
10952	Marbling score (EBV)	Significant	3.73	-	-	ISU0041	Chr14:0-5235875
3618	Milk fat content	Significant	<0.01	-	-	12729552	Chr14:0-17162375
2596	Milk fat percentage	Significant	<0.0029	10.74	-	12778594	Chr14:0-7946408
2673	Milk fat percentage	Significant	-	23.1	-	14762090	Chr14:0-9269491
3172	Milk fat percentage	Significant	<0.0001	-	-	15342525	Chr14:0-3940258
3184	Milk fat percentage	Significant	<0.001	-	-	12926772	Chr14:0-3940258
2488	Milk fat yield	Significant	<0.0001	-	-	12077321	Chr14:0-8762573
2600	Milk fat yield	Significant	0.0398	3.23	-	12778594	Chr14:0-7946408
2674	Milk fat yield	Significant	-	12.1	-	14762090	Chr14:0-9269491
3182	Milk fat yield	Significant	<0.001	-	-	12926772	Chr14:0-3940258
3365	Milk fat yield	Significant	<0.01	-	-	11471060	Chr14:0-3940258
3612	Milk fat yield	Significant	<0.01	-	-	12729552	Chr14:0-3940258
3613	Milk fat yield	Significant	<0.01	-	-	12729552	Chr14:0-3940258
3185	Milk protein percentage	Significant	<0.001	-	-	12926772	Chr14:0-3940258
10118	Milk protein percentage (daughter deviation)	Significant	<0.05	-	-	9657851	Chr14:0-24698626
3183	Milk protein yield	Significant	<0.01	-	-	12926772	Chr14:0-3940258
3366	Milk protein yield	Significant	<0.01	-	-	11471060	Chr14:0-3940258
1523	Milk yield	Significant	<0.01	-	-	16533362	Chr14:0-3940258
3181	Milk yield	Significant	<0.001	-	-	12926772	Chr14:0-3940258
3367	Milk yield	Significant	<0.01	-	-	11471060	Chr14:0-3940258
3609	Milk yield	Significant	<0.01	-	-	12729552	Chr14:0-3940258
10119	Milk yield (daughter deviation) 	Significant	<0.05	-	-	9657851	Chr14:0-24698626
10167	Milk yield (daughter deviation) 	Significant	0.00011	-	-	12487475	Chr14:0-3914233
6206	Milk yield (EBV)	Significant	<0.05	-	-	18650300	Chr14:0-5235875
4884	Somatic cell score	Significant	<0.01	-	-	17954769	Chr14:0-2544379
[GO information]
Accession	Term	Ontology	Definition
GO:0004842	ubiquitin-protein ligase activity	molecular_function	Catalysis of the reaction: ATP + ubiquitin + protein lysine = AMP + diphosphate + protein N-ubiquityllysine.
GO:0005515	protein binding	molecular_function	Interacting selectively and non-covalently with any protein or protein complex (a complex of two or more proteins that may include other nonprotein molecules).
GO:0005635	nuclear envelope	cellular_component	The double lipid bilayer enclosing the nucleus and separating its contents from the rest of the cytoplasm; includes the intermembrane space, a gap of width 20-40 nm (also called the perinuclear space).
GO:0005737	cytoplasm	cellular_component	All of the contents of a cell excluding the plasma membrane and nucleus, but including other subcellular structures.
GO:0008270	zinc ion binding	molecular_function	Interacting selectively and non-covalently with zinc (Zn) ions.
GO:0046872	metal ion binding	molecular_function	Interacting selectively and non-covalently with any metal ion.
GO:0048471	perinuclear region of cytoplasm	cellular_component	Cytoplasm situated near, or occurring around, the nucleus.
[KEGG Pathway information]
Entry	Name	Description	Class
No Information Found.
[HCE information]
No information. The SNP is not in a HCE.
[OMIA information]
No Information Found.
>>No.3
[SNP information]
Position_of_found_SNP: Chr14,260341	Distance: 0
SNP_ID: rs109968515	Heterozygosity: 0
GeneID	Function	Position_in_codon	Allele	Protein_residue	Amino_acid_position	Codon_position_on_mRNA
282612	intron	0			0	
[Gene information]
Gene_Id	Gene_Symbol	Gene_Name	Location	Type_of_gene
282612	CYHR1	cysteine/histidine-rich 1	-	protein-coding
[GeneRIFs]
PubMed_Id	Description
No GeneRIFs Found.
[Uniprot Protein information]
Acc	Rec_name	Prot_length	Status	Function	Subunit	Subcellular	PTM
Q7YR89	Cysteine and histidine-rich protein 1	311	Reviewed (UniProtKB/Swiss-Prot)	NA	Interacts with LGALS3 (By similarity). 	Cytoplasm (By similarity). Cytoplasm, CC perinuclear region (By similarity). Note=Shows a prominent CC perinuclear and cytoplasmic localization (By similarity). 	NA
[QTL information]
QTL_Id	QTL_Trait	QTL_Type	QTL_Pvalue	QTL_Fvalue	QTL_Variance	QTL_PubMed_Id	QTL_Region
6214	Age at puberty (EBV)	Significant	<0.05	-	-	18650300	Chr14:0-5235875
1731	Body weight (mean)	Significant	-	12.1	-	15537759	Chr14:0-24666782
10954	Body weight (weaning)	Significant	2.29	-	-	ISU0041	Chr14:0-5235875
6294	Bone weight	Significant	<0.05	-	-	19422365	Chr14:0-7074434
10953	Height (mature)	Significant	3.65	-	-	ISU0041	Chr14:0-5235875
11742	Longissimus muscle area	Significant	-	-	-	12350008	Chr14:0-23136922
10952	Marbling score (EBV)	Significant	3.73	-	-	ISU0041	Chr14:0-5235875
3618	Milk fat content	Significant	<0.01	-	-	12729552	Chr14:0-17162375
2596	Milk fat percentage	Significant	<0.0029	10.74	-	12778594	Chr14:0-7946408
2673	Milk fat percentage	Significant	-	23.1	-	14762090	Chr14:0-9269491
3172	Milk fat percentage	Significant	<0.0001	-	-	15342525	Chr14:0-3940258
3184	Milk fat percentage	Significant	<0.001	-	-	12926772	Chr14:0-3940258
2488	Milk fat yield	Significant	<0.0001	-	-	12077321	Chr14:0-8762573
2600	Milk fat yield	Significant	0.0398	3.23	-	12778594	Chr14:0-7946408
2674	Milk fat yield	Significant	-	12.1	-	14762090	Chr14:0-9269491
3182	Milk fat yield	Significant	<0.001	-	-	12926772	Chr14:0-3940258
3365	Milk fat yield	Significant	<0.01	-	-	11471060	Chr14:0-3940258
3612	Milk fat yield	Significant	<0.01	-	-	12729552	Chr14:0-3940258
3613	Milk fat yield	Significant	<0.01	-	-	12729552	Chr14:0-3940258
3185	Milk protein percentage	Significant	<0.001	-	-	12926772	Chr14:0-3940258
10118	Milk protein percentage (daughter deviation)	Significant	<0.05	-	-	9657851	Chr14:0-24698626
3183	Milk protein yield	Significant	<0.01	-	-	12926772	Chr14:0-3940258
3366	Milk protein yield	Significant	<0.01	-	-	11471060	Chr14:0-3940258
1523	Milk yield	Significant	<0.01	-	-	16533362	Chr14:0-3940258
3181	Milk yield	Significant	<0.001	-	-	12926772	Chr14:0-3940258
3367	Milk yield	Significant	<0.01	-	-	11471060	Chr14:0-3940258
3609	Milk yield	Significant	<0.01	-	-	12729552	Chr14:0-3940258
10119	Milk yield (daughter deviation) 	Significant	<0.05	-	-	9657851	Chr14:0-24698626
10167	Milk yield (daughter deviation) 	Significant	0.00011	-	-	12487475	Chr14:0-3914233
6206	Milk yield (EBV)	Significant	<0.05	-	-	18650300	Chr14:0-5235875
4884	Somatic cell score	Significant	<0.01	-	-	17954769	Chr14:0-2544379
[GO information]
Accession	Term	Ontology	Definition
GO:0004842	ubiquitin-protein ligase activity	molecular_function	Catalysis of the reaction: ATP + ubiquitin + protein lysine = AMP + diphosphate + protein N-ubiquityllysine.
GO:0005515	protein binding	molecular_function	Interacting selectively and non-covalently with any protein or protein complex (a complex of two or more proteins that may include other nonprotein molecules).
GO:0005635	nuclear envelope	cellular_component	The double lipid bilayer enclosing the nucleus and separating its contents from the rest of the cytoplasm; includes the intermembrane space, a gap of width 20-40 nm (also called the perinuclear space).
GO:0005737	cytoplasm	cellular_component	All of the contents of a cell excluding the plasma membrane and nucleus, but including other subcellular structures.
GO:0008270	zinc ion binding	molecular_function	Interacting selectively and non-covalently with zinc (Zn) ions.
GO:0046872	metal ion binding	molecular_function	Interacting selectively and non-covalently with any metal ion.
GO:0048471	perinuclear region of cytoplasm	cellular_component	Cytoplasm situated near, or occurring around, the nucleus.
[KEGG Pathway information]
Entry	Name	Description	Class
No Information Found.
[HCE information]
No information. The SNP is not in a HCE.
[OMIA information]
No Information Found.
>>No.4
[SNP information]
Position_of_found_SNP: Chr14,264610	Distance: 4269
SNP_ID: rs109863377	Heterozygosity: 0
GeneID	Function	Position_in_codon	Allele	Protein_residue	Amino_acid_position	Codon_position_on_mRNA
505102	nearGene-5	0			0	
[Gene information]
Gene_Id	Gene_Symbol	Gene_Name	Location	Type_of_gene
505102	TONSL	tonsoku-like, DNA repair protein	-	protein-coding
[GeneRIFs]
PubMed_Id	Description
No GeneRIFs Found.
[Uniprot Protein information]
Acc	Rec_name	Prot_length	Status	Function	Subunit	Subcellular	PTM
Q0P5G1	NF-kappa-B inhibitor-like protein 2	1374	Reviewed (UniProtKB/Swiss-Prot)	Involved in the regulation of NF-kappa-B transcription CC factor complexes. Acts either as a negative or positive regulator CC of NF-kappa-B mediated activation of transcription (By CC similarity). 	NA	Cytoplasm (By similarity). 	NA
[QTL information]
QTL_Id	QTL_Trait	QTL_Type	QTL_Pvalue	QTL_Fvalue	QTL_Variance	QTL_PubMed_Id	QTL_Region
6214	Age at puberty (EBV)	Significant	<0.05	-	-	18650300	Chr14:0-5235875
1731	Body weight (mean)	Significant	-	12.1	-	15537759	Chr14:0-24666782
10954	Body weight (weaning)	Significant	2.29	-	-	ISU0041	Chr14:0-5235875
6294	Bone weight	Significant	<0.05	-	-	19422365	Chr14:0-7074434
10953	Height (mature)	Significant	3.65	-	-	ISU0041	Chr14:0-5235875
11742	Longissimus muscle area	Significant	-	-	-	12350008	Chr14:0-23136922
10952	Marbling score (EBV)	Significant	3.73	-	-	ISU0041	Chr14:0-5235875
3618	Milk fat content	Significant	<0.01	-	-	12729552	Chr14:0-17162375
2596	Milk fat percentage	Significant	<0.0029	10.74	-	12778594	Chr14:0-7946408
2673	Milk fat percentage	Significant	-	23.1	-	14762090	Chr14:0-9269491
3172	Milk fat percentage	Significant	<0.0001	-	-	15342525	Chr14:0-3940258
3184	Milk fat percentage	Significant	<0.001	-	-	12926772	Chr14:0-3940258
2488	Milk fat yield	Significant	<0.0001	-	-	12077321	Chr14:0-8762573
2600	Milk fat yield	Significant	0.0398	3.23	-	12778594	Chr14:0-7946408
2674	Milk fat yield	Significant	-	12.1	-	14762090	Chr14:0-9269491
3182	Milk fat yield	Significant	<0.001	-	-	12926772	Chr14:0-3940258
3365	Milk fat yield	Significant	<0.01	-	-	11471060	Chr14:0-3940258
3612	Milk fat yield	Significant	<0.01	-	-	12729552	Chr14:0-3940258
3613	Milk fat yield	Significant	<0.01	-	-	12729552	Chr14:0-3940258
3185	Milk protein percentage	Significant	<0.001	-	-	12926772	Chr14:0-3940258
10118	Milk protein percentage (daughter deviation)	Significant	<0.05	-	-	9657851	Chr14:0-24698626
3183	Milk protein yield	Significant	<0.01	-	-	12926772	Chr14:0-3940258
3366	Milk protein yield	Significant	<0.01	-	-	11471060	Chr14:0-3940258
1523	Milk yield	Significant	<0.01	-	-	16533362	Chr14:0-3940258
3181	Milk yield	Significant	<0.001	-	-	12926772	Chr14:0-3940258
3367	Milk yield	Significant	<0.01	-	-	11471060	Chr14:0-3940258
3609	Milk yield	Significant	<0.01	-	-	12729552	Chr14:0-3940258
10119	Milk yield (daughter deviation) 	Significant	<0.05	-	-	9657851	Chr14:0-24698626
10167	Milk yield (daughter deviation) 	Significant	0.00011	-	-	12487475	Chr14:0-3914233
6206	Milk yield (EBV)	Significant	<0.05	-	-	18650300	Chr14:0-5235875
4884	Somatic cell score	Significant	<0.01	-	-	17954769	Chr14:0-2544379
[GO information]
Accession	Term	Ontology	Definition
GO:0000724	double-strand break repair via homologous recombination	biological_process	The error-free repair of a double-strand break in DNA in which the broken DNA molecule is repaired using homologous sequences. A strand in the broken DNA searches for a homologous region in an intact chromosome to serve as the template for DNA synthesis. The restoration of two intact DNA molecules results in the exchange, reciprocal or nonreciprocal, of genetic material between the intact DNA molecule and the broken DNA molecule.
GO:0005662	DNA replication factor A complex	cellular_component	A conserved heterotrimeric complex that binds nonspecifically to single-stranded DNA and is required for multiple processes in eukaryotic DNA metabolism, including DNA replication, DNA repair, and recombination. In all eukaryotic organisms examined the complex is composed of subunits of approximately 70, 30, and 14 kDa.
GO:0005737	cytoplasm	cellular_component	All of the contents of a cell excluding the plasma membrane and nucleus, but including other subcellular structures.
GO:0031297	replication fork processing	biological_process	The process by which a DNA replication fork that has stalled (due to DNA damage, DNA secondary structure, bound proteins, dNTP shortage, or other causes) is repaired and replication is restarted.
GO:0035101	FACT complex	cellular_component	An abundant nuclear complex, which was originally identified in mammalian systems as a factor required for transcription elongation on chromatin templates. The FACT complex has been shown to destablilize the interaction between the H2A/H2B dimer and the H3/H4 tetramer of the nucleosome, thus reorganizing the structure of the nucleosome. In this way, the FACT complex may play a role in DNA replication and other processes that traverse the chromatin, as well as in transcription elongation. FACT is composed of two proteins that are evolutionarily conserved in all eukaryotes and homologous to mammalian Spt16 and SSRP1. In metazoans, the SSRP1 homolog contains an HMG domain; however in fungi and protists, it does not. For example, in S. cerevisiae the Pob3 protein is homologous to SSRP1, but lacks the HMG chromatin binding domain. Instead, the yFACT complex of Spt16p and Pob3p, binds to nucleosomes where multiple copies of the HMG-domain containing protein Nhp6p have already bound, but Nhp6p does not form a stable complex with the Spt16p/Pob3p heterodimer.
GO:0042393	histone binding	molecular_function	Interacting selectively and non-covalently with a histone, any of a group of water-soluble proteins found in association with the DNA of plant and animal chromosomes. They are involved in the condensation and coiling of chromosomes during cell division and have also been implicated in nonspecific suppression of gene activity.
GO:0042555	MCM complex	cellular_component	A hexameric protein complex required for the initiation and regulation of DNA replication.
GO:0043596	nuclear replication fork	cellular_component	The Y-shaped region of a nuclear replicating DNA molecule, resulting from the separation of the DNA strands and in which the synthesis of new strands takes place. Also includes associated protein complexes.
[KEGG Pathway information]
Entry	Name	Description	Class
No Information Found.
[HCE information]
No information. The SNP is not in a HCE.
[OMIA information]
No Information Found.

>>Region: Within 5k bp from the locus Chr14,281533
In total: 5 SNP(s)
>>No.1
[SNP information]
Position_of_found_SNP: Chr14,278956	Distance: 2577
SNP_ID: rs109557348	Heterozygosity: 0
GeneID	Function	Position_in_codon	Allele	Protein_residue	Amino_acid_position	Codon_position_on_mRNA
618785	intron	0			0	
[Gene information]
Gene_Id	Gene_Symbol	Gene_Name	Location	Type_of_gene
618785	VPS28	vacuolar protein sorting 28 homolog (S. cerevisiae)	-	protein-coding
[GeneRIFs]
PubMed_Id	Description
No GeneRIFs Found.
[Uniprot Protein information]
Acc	Rec_name	Prot_length	Status	Function	Subunit	Subcellular	PTM
Q3T178	Vacuolar protein sorting-associated protein 28 homolog	221	Reviewed (UniProtKB/Swiss-Prot)	Component of the ESCRT-I complex, a regulator of CC vesicular trafficking process (By similarity). 	Component of the ESCRT-I complex (endosomal sorting CC complex required for transport I) which consists of TSG101, VPS28, CC a VPS37 protein (VPS37A to -D) and a FAM125/MVB12 protein (FAM125A CC or -B) in a 1:1:1:1 stoechiometry. Interacts with TSG101, VPS37B, CC VPS37C, FAM125A and FAM125B. Interacts WITH VPS36; the interaction CC mediates the association with the ESCRT-II complex. Interacts with CC SNF8 and VPS25. Interacts with CEP55 (By similarity). 	Cell membrane (By similarity). Late endosome CC membrane; Peripheral membrane protein (By similarity). 	NA
[QTL information]
QTL_Id	QTL_Trait	QTL_Type	QTL_Pvalue	QTL_Fvalue	QTL_Variance	QTL_PubMed_Id	QTL_Region
6214	Age at puberty (EBV)	Significant	<0.05	-	-	18650300	Chr14:0-5235875
1731	Body weight (mean)	Significant	-	12.1	-	15537759	Chr14:0-24666782
10954	Body weight (weaning)	Significant	2.29	-	-	ISU0041	Chr14:0-5235875
6294	Bone weight	Significant	<0.05	-	-	19422365	Chr14:0-7074434
10953	Height (mature)	Significant	3.65	-	-	ISU0041	Chr14:0-5235875
11742	Longissimus muscle area	Significant	-	-	-	12350008	Chr14:0-23136922
10952	Marbling score (EBV)	Significant	3.73	-	-	ISU0041	Chr14:0-5235875
3618	Milk fat content	Significant	<0.01	-	-	12729552	Chr14:0-17162375
2596	Milk fat percentage	Significant	<0.0029	10.74	-	12778594	Chr14:0-7946408
2673	Milk fat percentage	Significant	-	23.1	-	14762090	Chr14:0-9269491
3172	Milk fat percentage	Significant	<0.0001	-	-	15342525	Chr14:0-3940258
3184	Milk fat percentage	Significant	<0.001	-	-	12926772	Chr14:0-3940258
2488	Milk fat yield	Significant	<0.0001	-	-	12077321	Chr14:0-8762573
2600	Milk fat yield	Significant	0.0398	3.23	-	12778594	Chr14:0-7946408
2674	Milk fat yield	Significant	-	12.1	-	14762090	Chr14:0-9269491
3182	Milk fat yield	Significant	<0.001	-	-	12926772	Chr14:0-3940258
3365	Milk fat yield	Significant	<0.01	-	-	11471060	Chr14:0-3940258
3612	Milk fat yield	Significant	<0.01	-	-	12729552	Chr14:0-3940258
3613	Milk fat yield	Significant	<0.01	-	-	12729552	Chr14:0-3940258
3185	Milk protein percentage	Significant	<0.001	-	-	12926772	Chr14:0-3940258
10118	Milk protein percentage (daughter deviation)	Significant	<0.05	-	-	9657851	Chr14:0-24698626
3183	Milk protein yield	Significant	<0.01	-	-	12926772	Chr14:0-3940258
3366	Milk protein yield	Significant	<0.01	-	-	11471060	Chr14:0-3940258
1523	Milk yield	Significant	<0.01	-	-	16533362	Chr14:0-3940258
3181	Milk yield	Significant	<0.001	-	-	12926772	Chr14:0-3940258
3367	Milk yield	Significant	<0.01	-	-	11471060	Chr14:0-3940258
3609	Milk yield	Significant	<0.01	-	-	12729552	Chr14:0-3940258
10119	Milk yield (daughter deviation) 	Significant	<0.05	-	-	9657851	Chr14:0-24698626
10167	Milk yield (daughter deviation) 	Significant	0.00011	-	-	12487475	Chr14:0-3914233
6206	Milk yield (EBV)	Significant	<0.05	-	-	18650300	Chr14:0-5235875
4884	Somatic cell score	Significant	<0.01	-	-	17954769	Chr14:0-2544379
[GO information]
Accession	Term	Ontology	Definition
GO:0005737	cytoplasm	cellular_component	All of the contents of a cell excluding the plasma membrane and nucleus, but including other subcellular structures.
GO:0005768	endosome	cellular_component	A membrane-bounded organelle that carries materials newly ingested by endocytosis. It passes many of the materials to lysosomes for degradation.
GO:0005886	plasma membrane	cellular_component	The membrane surrounding a cell that separates the cell from its external environment. It consists of a phospholipid bilayer and associated proteins.
GO:0015031	protein transport	biological_process	The directed movement of proteins into, out of or within a cell, or between cells by means of some agent such as a transporter or pore.
GO:0031397	negative regulation of protein ubiquitination	biological_process	Any process that stops, prevents, or reduces the frequency, rate or extent of the addition of ubiquitin groups to a protein.
GO:0031902	late endosome membrane	cellular_component	The lipid bilayer surrounding a late endosome.
[KEGG Pathway information]
Entry	Name	Description	Class
bta04144	Endocytosis - Bos taurus (cow)	Endocytosis is a mechanism for cells to remove ligands, nutrients, and plasma membrane (PM) proteins, and lipids from the cell surface, bringing them into the cell interior. Transmembrane proteins entering through clathrin-dependent endocytosis (CDE) have sequences in their cytoplasmic domains that bind to the APs (adaptor-related protein complexes) and enable their rapid removal from the PM. In addition to APs and clathrin, there are numerous accessory proteins including dynamin. Depending on the various proteins that enter the endosome membrane, these cargoes are sorted to distinct destinations. Some cargoes, such as nutrient receptors, are recycled back to the PM. Ubiquitylated membrane proteins, such as activated growth-factor receptors, are sorted into intraluminal vesicles and eventually end up in the lysosome lumen via multivesicular endosomes (MVEs). There are distinct mechanisms of clathrin-independent endocytosis (CIE) depending upon the cargo and the cell type.	Cellular Processes; Transport and Catabolism
[HCE information]
No information. The SNP is not in a HCE.
[OMIA information]
No Information Found.
>>No.2
[SNP information]
Position_of_found_SNP: Chr14,281533	Distance: 0
SNP_ID: rs17870736	Heterozygosity: 0
GeneID	Function	Position_in_codon	Allele	Protein_residue	Amino_acid_position	Codon_position_on_mRNA
618785	intron	0			0	
[Gene information]
Gene_Id	Gene_Symbol	Gene_Name	Location	Type_of_gene
618785	VPS28	vacuolar protein sorting 28 homolog (S. cerevisiae)	-	protein-coding
[GeneRIFs]
PubMed_Id	Description
No GeneRIFs Found.
[Uniprot Protein information]
Acc	Rec_name	Prot_length	Status	Function	Subunit	Subcellular	PTM
Q3T178	Vacuolar protein sorting-associated protein 28 homolog	221	Reviewed (UniProtKB/Swiss-Prot)	Component of the ESCRT-I complex, a regulator of CC vesicular trafficking process (By similarity). 	Component of the ESCRT-I complex (endosomal sorting CC complex required for transport I) which consists of TSG101, VPS28, CC a VPS37 protein (VPS37A to -D) and a FAM125/MVB12 protein (FAM125A CC or -B) in a 1:1:1:1 stoechiometry. Interacts with TSG101, VPS37B, CC VPS37C, FAM125A and FAM125B. Interacts WITH VPS36; the interaction CC mediates the association with the ESCRT-II complex. Interacts with CC SNF8 and VPS25. Interacts with CEP55 (By similarity). 	Cell membrane (By similarity). Late endosome CC membrane; Peripheral membrane protein (By similarity). 	NA
[QTL information]
QTL_Id	QTL_Trait	QTL_Type	QTL_Pvalue	QTL_Fvalue	QTL_Variance	QTL_PubMed_Id	QTL_Region
6214	Age at puberty (EBV)	Significant	<0.05	-	-	18650300	Chr14:0-5235875
1731	Body weight (mean)	Significant	-	12.1	-	15537759	Chr14:0-24666782
10954	Body weight (weaning)	Significant	2.29	-	-	ISU0041	Chr14:0-5235875
6294	Bone weight	Significant	<0.05	-	-	19422365	Chr14:0-7074434
10953	Height (mature)	Significant	3.65	-	-	ISU0041	Chr14:0-5235875
11742	Longissimus muscle area	Significant	-	-	-	12350008	Chr14:0-23136922
10952	Marbling score (EBV)	Significant	3.73	-	-	ISU0041	Chr14:0-5235875
3618	Milk fat content	Significant	<0.01	-	-	12729552	Chr14:0-17162375
2596	Milk fat percentage	Significant	<0.0029	10.74	-	12778594	Chr14:0-7946408
2673	Milk fat percentage	Significant	-	23.1	-	14762090	Chr14:0-9269491
3172	Milk fat percentage	Significant	<0.0001	-	-	15342525	Chr14:0-3940258
3184	Milk fat percentage	Significant	<0.001	-	-	12926772	Chr14:0-3940258
2488	Milk fat yield	Significant	<0.0001	-	-	12077321	Chr14:0-8762573
2600	Milk fat yield	Significant	0.0398	3.23	-	12778594	Chr14:0-7946408
2674	Milk fat yield	Significant	-	12.1	-	14762090	Chr14:0-9269491
3182	Milk fat yield	Significant	<0.001	-	-	12926772	Chr14:0-3940258
3365	Milk fat yield	Significant	<0.01	-	-	11471060	Chr14:0-3940258
3612	Milk fat yield	Significant	<0.01	-	-	12729552	Chr14:0-3940258
3613	Milk fat yield	Significant	<0.01	-	-	12729552	Chr14:0-3940258
3185	Milk protein percentage	Significant	<0.001	-	-	12926772	Chr14:0-3940258
10118	Milk protein percentage (daughter deviation)	Significant	<0.05	-	-	9657851	Chr14:0-24698626
3183	Milk protein yield	Significant	<0.01	-	-	12926772	Chr14:0-3940258
3366	Milk protein yield	Significant	<0.01	-	-	11471060	Chr14:0-3940258
1523	Milk yield	Significant	<0.01	-	-	16533362	Chr14:0-3940258
3181	Milk yield	Significant	<0.001	-	-	12926772	Chr14:0-3940258
3367	Milk yield	Significant	<0.01	-	-	11471060	Chr14:0-3940258
3609	Milk yield	Significant	<0.01	-	-	12729552	Chr14:0-3940258
10119	Milk yield (daughter deviation) 	Significant	<0.05	-	-	9657851	Chr14:0-24698626
10167	Milk yield (daughter deviation) 	Significant	0.00011	-	-	12487475	Chr14:0-3914233
6206	Milk yield (EBV)	Significant	<0.05	-	-	18650300	Chr14:0-5235875
4884	Somatic cell score	Significant	<0.01	-	-	17954769	Chr14:0-2544379
[GO information]
Accession	Term	Ontology	Definition
GO:0005737	cytoplasm	cellular_component	All of the contents of a cell excluding the plasma membrane and nucleus, but including other subcellular structures.
GO:0005768	endosome	cellular_component	A membrane-bounded organelle that carries materials newly ingested by endocytosis. It passes many of the materials to lysosomes for degradation.
GO:0005886	plasma membrane	cellular_component	The membrane surrounding a cell that separates the cell from its external environment. It consists of a phospholipid bilayer and associated proteins.
GO:0015031	protein transport	biological_process	The directed movement of proteins into, out of or within a cell, or between cells by means of some agent such as a transporter or pore.
GO:0031397	negative regulation of protein ubiquitination	biological_process	Any process that stops, prevents, or reduces the frequency, rate or extent of the addition of ubiquitin groups to a protein.
GO:0031902	late endosome membrane	cellular_component	The lipid bilayer surrounding a late endosome.
[KEGG Pathway information]
Entry	Name	Description	Class
bta04144	Endocytosis - Bos taurus (cow)	Endocytosis is a mechanism for cells to remove ligands, nutrients, and plasma membrane (PM) proteins, and lipids from the cell surface, bringing them into the cell interior. Transmembrane proteins entering through clathrin-dependent endocytosis (CDE) have sequences in their cytoplasmic domains that bind to the APs (adaptor-related protein complexes) and enable their rapid removal from the PM. In addition to APs and clathrin, there are numerous accessory proteins including dynamin. Depending on the various proteins that enter the endosome membrane, these cargoes are sorted to distinct destinations. Some cargoes, such as nutrient receptors, are recycled back to the PM. Ubiquitylated membrane proteins, such as activated growth-factor receptors, are sorted into intraluminal vesicles and eventually end up in the lysosome lumen via multivesicular endosomes (MVEs). There are distinct mechanisms of clathrin-independent endocytosis (CIE) depending upon the cargo and the cell type.	Cellular Processes; Transport and Catabolism
[HCE information]
No information. The SNP is not in a HCE.
[OMIA information]
No Information Found.
>>No.3
[SNP information]
Position_of_found_SNP: Chr14,281535	Distance: 2
SNP_ID: rs17870737	Heterozygosity: 0
GeneID	Function	Position_in_codon	Allele	Protein_residue	Amino_acid_position	Codon_position_on_mRNA
618785	intron	0			0	
[Gene information]
Gene_Id	Gene_Symbol	Gene_Name	Location	Type_of_gene
618785	VPS28	vacuolar protein sorting 28 homolog (S. cerevisiae)	-	protein-coding
[GeneRIFs]
PubMed_Id	Description
No GeneRIFs Found.
[Uniprot Protein information]
Acc	Rec_name	Prot_length	Status	Function	Subunit	Subcellular	PTM
Q3T178	Vacuolar protein sorting-associated protein 28 homolog	221	Reviewed (UniProtKB/Swiss-Prot)	Component of the ESCRT-I complex, a regulator of CC vesicular trafficking process (By similarity). 	Component of the ESCRT-I complex (endosomal sorting CC complex required for transport I) which consists of TSG101, VPS28, CC a VPS37 protein (VPS37A to -D) and a FAM125/MVB12 protein (FAM125A CC or -B) in a 1:1:1:1 stoechiometry. Interacts with TSG101, VPS37B, CC VPS37C, FAM125A and FAM125B. Interacts WITH VPS36; the interaction CC mediates the association with the ESCRT-II complex. Interacts with CC SNF8 and VPS25. Interacts with CEP55 (By similarity). 	Cell membrane (By similarity). Late endosome CC membrane; Peripheral membrane protein (By similarity). 	NA
[QTL information]
QTL_Id	QTL_Trait	QTL_Type	QTL_Pvalue	QTL_Fvalue	QTL_Variance	QTL_PubMed_Id	QTL_Region
6214	Age at puberty (EBV)	Significant	<0.05	-	-	18650300	Chr14:0-5235875
1731	Body weight (mean)	Significant	-	12.1	-	15537759	Chr14:0-24666782
10954	Body weight (weaning)	Significant	2.29	-	-	ISU0041	Chr14:0-5235875
6294	Bone weight	Significant	<0.05	-	-	19422365	Chr14:0-7074434
10953	Height (mature)	Significant	3.65	-	-	ISU0041	Chr14:0-5235875
11742	Longissimus muscle area	Significant	-	-	-	12350008	Chr14:0-23136922
10952	Marbling score (EBV)	Significant	3.73	-	-	ISU0041	Chr14:0-5235875
3618	Milk fat content	Significant	<0.01	-	-	12729552	Chr14:0-17162375
2596	Milk fat percentage	Significant	<0.0029	10.74	-	12778594	Chr14:0-7946408
2673	Milk fat percentage	Significant	-	23.1	-	14762090	Chr14:0-9269491
3172	Milk fat percentage	Significant	<0.0001	-	-	15342525	Chr14:0-3940258
3184	Milk fat percentage	Significant	<0.001	-	-	12926772	Chr14:0-3940258
2488	Milk fat yield	Significant	<0.0001	-	-	12077321	Chr14:0-8762573
2600	Milk fat yield	Significant	0.0398	3.23	-	12778594	Chr14:0-7946408
2674	Milk fat yield	Significant	-	12.1	-	14762090	Chr14:0-9269491
3182	Milk fat yield	Significant	<0.001	-	-	12926772	Chr14:0-3940258
3365	Milk fat yield	Significant	<0.01	-	-	11471060	Chr14:0-3940258
3612	Milk fat yield	Significant	<0.01	-	-	12729552	Chr14:0-3940258
3613	Milk fat yield	Significant	<0.01	-	-	12729552	Chr14:0-3940258
3185	Milk protein percentage	Significant	<0.001	-	-	12926772	Chr14:0-3940258
10118	Milk protein percentage (daughter deviation)	Significant	<0.05	-	-	9657851	Chr14:0-24698626
3183	Milk protein yield	Significant	<0.01	-	-	12926772	Chr14:0-3940258
3366	Milk protein yield	Significant	<0.01	-	-	11471060	Chr14:0-3940258
1523	Milk yield	Significant	<0.01	-	-	16533362	Chr14:0-3940258
3181	Milk yield	Significant	<0.001	-	-	12926772	Chr14:0-3940258
3367	Milk yield	Significant	<0.01	-	-	11471060	Chr14:0-3940258
3609	Milk yield	Significant	<0.01	-	-	12729552	Chr14:0-3940258
10119	Milk yield (daughter deviation) 	Significant	<0.05	-	-	9657851	Chr14:0-24698626
10167	Milk yield (daughter deviation) 	Significant	0.00011	-	-	12487475	Chr14:0-3914233
6206	Milk yield (EBV)	Significant	<0.05	-	-	18650300	Chr14:0-5235875
4884	Somatic cell score	Significant	<0.01	-	-	17954769	Chr14:0-2544379
[GO information]
Accession	Term	Ontology	Definition
GO:0005737	cytoplasm	cellular_component	All of the contents of a cell excluding the plasma membrane and nucleus, but including other subcellular structures.
GO:0005768	endosome	cellular_component	A membrane-bounded organelle that carries materials newly ingested by endocytosis. It passes many of the materials to lysosomes for degradation.
GO:0005886	plasma membrane	cellular_component	The membrane surrounding a cell that separates the cell from its external environment. It consists of a phospholipid bilayer and associated proteins.
GO:0015031	protein transport	biological_process	The directed movement of proteins into, out of or within a cell, or between cells by means of some agent such as a transporter or pore.
GO:0031397	negative regulation of protein ubiquitination	biological_process	Any process that stops, prevents, or reduces the frequency, rate or extent of the addition of ubiquitin groups to a protein.
GO:0031902	late endosome membrane	cellular_component	The lipid bilayer surrounding a late endosome.
[KEGG Pathway information]
Entry	Name	Description	Class
bta04144	Endocytosis - Bos taurus (cow)	Endocytosis is a mechanism for cells to remove ligands, nutrients, and plasma membrane (PM) proteins, and lipids from the cell surface, bringing them into the cell interior. Transmembrane proteins entering through clathrin-dependent endocytosis (CDE) have sequences in their cytoplasmic domains that bind to the APs (adaptor-related protein complexes) and enable their rapid removal from the PM. In addition to APs and clathrin, there are numerous accessory proteins including dynamin. Depending on the various proteins that enter the endosome membrane, these cargoes are sorted to distinct destinations. Some cargoes, such as nutrient receptors, are recycled back to the PM. Ubiquitylated membrane proteins, such as activated growth-factor receptors, are sorted into intraluminal vesicles and eventually end up in the lysosome lumen via multivesicular endosomes (MVEs). There are distinct mechanisms of clathrin-independent endocytosis (CIE) depending upon the cargo and the cell type.	Cellular Processes; Transport and Catabolism
[HCE information]
No information. The SNP is not in a HCE.
[OMIA information]
No Information Found.
>>No.4
[SNP information]
Position_of_found_SNP: Chr14,283129	Distance: 1596
SNP_ID: rs109226526	Heterozygosity: 0
GeneID	Function	Position_in_codon	Allele	Protein_residue	Amino_acid_position	Codon_position_on_mRNA
618785	nearGene-3	0			0	
[Gene information]
Gene_Id	Gene_Symbol	Gene_Name	Location	Type_of_gene
618785	VPS28	vacuolar protein sorting 28 homolog (S. cerevisiae)	-	protein-coding
[GeneRIFs]
PubMed_Id	Description
No GeneRIFs Found.
[Uniprot Protein information]
Acc	Rec_name	Prot_length	Status	Function	Subunit	Subcellular	PTM
Q3T178	Vacuolar protein sorting-associated protein 28 homolog	221	Reviewed (UniProtKB/Swiss-Prot)	Component of the ESCRT-I complex, a regulator of CC vesicular trafficking process (By similarity). 	Component of the ESCRT-I complex (endosomal sorting CC complex required for transport I) which consists of TSG101, VPS28, CC a VPS37 protein (VPS37A to -D) and a FAM125/MVB12 protein (FAM125A CC or -B) in a 1:1:1:1 stoechiometry. Interacts with TSG101, VPS37B, CC VPS37C, FAM125A and FAM125B. Interacts WITH VPS36; the interaction CC mediates the association with the ESCRT-II complex. Interacts with CC SNF8 and VPS25. Interacts with CEP55 (By similarity). 	Cell membrane (By similarity). Late endosome CC membrane; Peripheral membrane protein (By similarity). 	NA
[QTL information]
QTL_Id	QTL_Trait	QTL_Type	QTL_Pvalue	QTL_Fvalue	QTL_Variance	QTL_PubMed_Id	QTL_Region
6214	Age at puberty (EBV)	Significant	<0.05	-	-	18650300	Chr14:0-5235875
1731	Body weight (mean)	Significant	-	12.1	-	15537759	Chr14:0-24666782
10954	Body weight (weaning)	Significant	2.29	-	-	ISU0041	Chr14:0-5235875
6294	Bone weight	Significant	<0.05	-	-	19422365	Chr14:0-7074434
10953	Height (mature)	Significant	3.65	-	-	ISU0041	Chr14:0-5235875
11742	Longissimus muscle area	Significant	-	-	-	12350008	Chr14:0-23136922
10952	Marbling score (EBV)	Significant	3.73	-	-	ISU0041	Chr14:0-5235875
3618	Milk fat content	Significant	<0.01	-	-	12729552	Chr14:0-17162375
2596	Milk fat percentage	Significant	<0.0029	10.74	-	12778594	Chr14:0-7946408
2673	Milk fat percentage	Significant	-	23.1	-	14762090	Chr14:0-9269491
3172	Milk fat percentage	Significant	<0.0001	-	-	15342525	Chr14:0-3940258
3184	Milk fat percentage	Significant	<0.001	-	-	12926772	Chr14:0-3940258
2488	Milk fat yield	Significant	<0.0001	-	-	12077321	Chr14:0-8762573
2600	Milk fat yield	Significant	0.0398	3.23	-	12778594	Chr14:0-7946408
2674	Milk fat yield	Significant	-	12.1	-	14762090	Chr14:0-9269491
3182	Milk fat yield	Significant	<0.001	-	-	12926772	Chr14:0-3940258
3365	Milk fat yield	Significant	<0.01	-	-	11471060	Chr14:0-3940258
3612	Milk fat yield	Significant	<0.01	-	-	12729552	Chr14:0-3940258
3613	Milk fat yield	Significant	<0.01	-	-	12729552	Chr14:0-3940258
3185	Milk protein percentage	Significant	<0.001	-	-	12926772	Chr14:0-3940258
10118	Milk protein percentage (daughter deviation)	Significant	<0.05	-	-	9657851	Chr14:0-24698626
3183	Milk protein yield	Significant	<0.01	-	-	12926772	Chr14:0-3940258
3366	Milk protein yield	Significant	<0.01	-	-	11471060	Chr14:0-3940258
1523	Milk yield	Significant	<0.01	-	-	16533362	Chr14:0-3940258
3181	Milk yield	Significant	<0.001	-	-	12926772	Chr14:0-3940258
3367	Milk yield	Significant	<0.01	-	-	11471060	Chr14:0-3940258
3609	Milk yield	Significant	<0.01	-	-	12729552	Chr14:0-3940258
10119	Milk yield (daughter deviation) 	Significant	<0.05	-	-	9657851	Chr14:0-24698626
10167	Milk yield (daughter deviation) 	Significant	0.00011	-	-	12487475	Chr14:0-3914233
6206	Milk yield (EBV)	Significant	<0.05	-	-	18650300	Chr14:0-5235875
4884	Somatic cell score	Significant	<0.01	-	-	17954769	Chr14:0-2544379
[GO information]
Accession	Term	Ontology	Definition
GO:0005737	cytoplasm	cellular_component	All of the contents of a cell excluding the plasma membrane and nucleus, but including other subcellular structures.
GO:0005768	endosome	cellular_component	A membrane-bounded organelle that carries materials newly ingested by endocytosis. It passes many of the materials to lysosomes for degradation.
GO:0005886	plasma membrane	cellular_component	The membrane surrounding a cell that separates the cell from its external environment. It consists of a phospholipid bilayer and associated proteins.
GO:0015031	protein transport	biological_process	The directed movement of proteins into, out of or within a cell, or between cells by means of some agent such as a transporter or pore.
GO:0031397	negative regulation of protein ubiquitination	biological_process	Any process that stops, prevents, or reduces the frequency, rate or extent of the addition of ubiquitin groups to a protein.
GO:0031902	late endosome membrane	cellular_component	The lipid bilayer surrounding a late endosome.
[KEGG Pathway information]
Entry	Name	Description	Class
bta04144	Endocytosis - Bos taurus (cow)	Endocytosis is a mechanism for cells to remove ligands, nutrients, and plasma membrane (PM) proteins, and lipids from the cell surface, bringing them into the cell interior. Transmembrane proteins entering through clathrin-dependent endocytosis (CDE) have sequences in their cytoplasmic domains that bind to the APs (adaptor-related protein complexes) and enable their rapid removal from the PM. In addition to APs and clathrin, there are numerous accessory proteins including dynamin. Depending on the various proteins that enter the endosome membrane, these cargoes are sorted to distinct destinations. Some cargoes, such as nutrient receptors, are recycled back to the PM. Ubiquitylated membrane proteins, such as activated growth-factor receptors, are sorted into intraluminal vesicles and eventually end up in the lysosome lumen via multivesicular endosomes (MVEs). There are distinct mechanisms of clathrin-independent endocytosis (CIE) depending upon the cargo and the cell type.	Cellular Processes; Transport and Catabolism
[HCE information]
No information. The SNP is not in a HCE.
[OMIA information]
No Information Found.
>>No.5
[SNP information]
Position_of_found_SNP: Chr14,283784	Distance: 2251
SNP_ID: rs110568020	Heterozygosity: 0
GeneID	Function	Position_in_codon	Allele	Protein_residue	Amino_acid_position	Codon_position_on_mRNA
No information. The SNP is not in a gene.
[Gene information]
No information. The SNP is not in a gene.
[GeneRIFs]
No information. The SNP is not in a gene.
[Uniprot Protein information]
No information. The SNP is not in a gene.
[QTL information]
QTL_Id	QTL_Trait	QTL_Type	QTL_Pvalue	QTL_Fvalue	QTL_Variance	QTL_PubMed_Id	QTL_Region
6214	Age at puberty (EBV)	Significant	<0.05	-	-	18650300	Chr14:0-5235875
1731	Body weight (mean)	Significant	-	12.1	-	15537759	Chr14:0-24666782
10954	Body weight (weaning)	Significant	2.29	-	-	ISU0041	Chr14:0-5235875
6294	Bone weight	Significant	<0.05	-	-	19422365	Chr14:0-7074434
10953	Height (mature)	Significant	3.65	-	-	ISU0041	Chr14:0-5235875
11742	Longissimus muscle area	Significant	-	-	-	12350008	Chr14:0-23136922
10952	Marbling score (EBV)	Significant	3.73	-	-	ISU0041	Chr14:0-5235875
3618	Milk fat content	Significant	<0.01	-	-	12729552	Chr14:0-17162375
2596	Milk fat percentage	Significant	<0.0029	10.74	-	12778594	Chr14:0-7946408
2673	Milk fat percentage	Significant	-	23.1	-	14762090	Chr14:0-9269491
3172	Milk fat percentage	Significant	<0.0001	-	-	15342525	Chr14:0-3940258
3184	Milk fat percentage	Significant	<0.001	-	-	12926772	Chr14:0-3940258
2488	Milk fat yield	Significant	<0.0001	-	-	12077321	Chr14:0-8762573
2600	Milk fat yield	Significant	0.0398	3.23	-	12778594	Chr14:0-7946408
2674	Milk fat yield	Significant	-	12.1	-	14762090	Chr14:0-9269491
3182	Milk fat yield	Significant	<0.001	-	-	12926772	Chr14:0-3940258
3365	Milk fat yield	Significant	<0.01	-	-	11471060	Chr14:0-3940258
3612	Milk fat yield	Significant	<0.01	-	-	12729552	Chr14:0-3940258
3613	Milk fat yield	Significant	<0.01	-	-	12729552	Chr14:0-3940258
3185	Milk protein percentage	Significant	<0.001	-	-	12926772	Chr14:0-3940258
10118	Milk protein percentage (daughter deviation)	Significant	<0.05	-	-	9657851	Chr14:0-24698626
3183	Milk protein yield	Significant	<0.01	-	-	12926772	Chr14:0-3940258
3366	Milk protein yield	Significant	<0.01	-	-	11471060	Chr14:0-3940258
1523	Milk yield	Significant	<0.01	-	-	16533362	Chr14:0-3940258
3181	Milk yield	Significant	<0.001	-	-	12926772	Chr14:0-3940258
3367	Milk yield	Significant	<0.01	-	-	11471060	Chr14:0-3940258
3609	Milk yield	Significant	<0.01	-	-	12729552	Chr14:0-3940258
10119	Milk yield (daughter deviation) 	Significant	<0.05	-	-	9657851	Chr14:0-24698626
10167	Milk yield (daughter deviation) 	Significant	0.00011	-	-	12487475	Chr14:0-3914233
6206	Milk yield (EBV)	Significant	<0.05	-	-	18650300	Chr14:0-5235875
4884	Somatic cell score	Significant	<0.01	-	-	17954769	Chr14:0-2544379
[GO information]
No information. The SNP is not in a gene.
[KEGG Pathway information]
No information. The SNP is not in a gene.
[HCE information]
No information. The SNP is not in a HCE.
[OMIA information]
No information. The SNP is not in a gene.

>>Region: Within 5k bp from the locus Chr14,443937
In total: 12 SNP(s)
>>No.1
[SNP information]
Position_of_found_SNP: Chr14,439137	Distance: 4800
SNP_ID: rs110596919	Heterozygosity: 0
GeneID	Function	Position_in_codon	Allele	Protein_residue	Amino_acid_position	Codon_position_on_mRNA
282609	intron	0			0	
[Gene information]
Gene_Id	Gene_Symbol	Gene_Name	Location	Type_of_gene
282609	DGAT1	diacylglycerol O-acyltransferase 1	-	protein-coding
[GeneRIFs]
PubMed_Id	Description
14983021	K allele, causing an increase in milk fat percentage in the live animal, is characterized by a higher Vmax in producing triglycerides than the A allele.
15190946	examined and characterized the occurrance of the K232A substitution in the DGAT1 gene in Bos taurus and Bos indicus
15342525	Variation in the number of tandem repeats of the 18mer element might be causal for the variability in the transcription level of the DGAT1 gene.
16175458	DGAT1 found to have greatest additive effect on subcutaneous fat thickness in beef cattle after Bayesian model selection analysis of 5 candidate genes
17087837	associated with increased fat yield, fat and protein percent as well as decrease in milk yield; also in Bos indicus and Bubalus bubalis
17179535	A simultaneous analysis of the influence of CYP11B1 and DGAT1 on multiple variables of a German Holstein pedigree is presented.
17517739	characterization of both the VNTR and the K232A polymorphisms in the DGAT1 gene in the 3 main French dairy cattle breeds
17592768	The SNP (C/T) detected at position 11785 in exon 17 creates a substitution change for the amino acid sequence, resulting in an Ala residue (GCG) transition to a Val residue (GTG) in position 484 of buffalo DGAT1 protein.
17892573	we identified differences in the magnitude of effects between paternally and maternally inherited DGAT1 promoter VNTR - K232A haplotypes indicating parent-of-origin effects on milk production traits
17894561	K232A polymorphism has a clear influence on milk-fat composition.
18420644	bovine Acyl-CoA:diacylglycerol acyltransferase 1 (DGAT1) K232A polymorphism effects were found for fat and protein percentages and milk yield
18420645	conclude that selective breeding can contribute to higher unsaturation indices, and that selective breeding can capitalize on genotypic information of both stearoyl-CoA desaturase (SCD1)and diacylglycerol O-acyltransferase homolog 1(DGAT1)polymorphism
18650297	single nucleotide polymorphisms in Diacylglycerol acyltransferase had a significant effect on milk yield
18822099	DGAT1 and growth hormone receptor alleles whichor increase in milk production were found to have an adverse effect on reproduction, while the leptin allele responsible for increase in milk production was linked to marginally increased metritis frequency.
19781040	Effects of the DGAT1 p.Lys232Ala on milk, fat and protein yield, as well as fat and protein percentage in the milk of 1222 Holstein cows showed DGAT1 allele that encode lysine at position 232 was associated with increased 305-day milk fat yield.
19841232	results suggested a potential effect of the DGAT1 polymorphism on nonreturn rates for insemination 28 and 56 d after the first service
20105547	DGAT1 polymorphism had the strongest association with milk FA composition, which confirmed the key role of DGAT1 in lipid metabolism of mammary gland
20379885	The effects of an amino acid substitution in DGAT1 on milk yield in Holstein cattle, and its frequency in North American cattle, are reported.
20416823	The results confirm the lack of an association found by many other studies and suggest that these SNPs are not influential on the divergent intramuscular fat levels in the crossbred population tested.
[Uniprot Protein information]
Acc	Rec_name	Prot_length	Status	Function	Subunit	Subcellular	PTM
Q8MK44	Diacylglycerol O-acyltransferase 1	489	Reviewed (UniProtKB/Swiss-Prot)	Catalyzes the terminal and only committed step in CC triacylglycerol synthesis by using diacylglycerol and fatty acyl CC CoA as substrates. In contrast to DGAT2 it is not essential for CC survival. May be involved in VLDL (very low density lipoprotein) CC assembly (By similarity). 	NA	Endoplasmic reticulum membrane; Multi-pass CC membrane protein. 	NA
[QTL information]
QTL_Id	QTL_Trait	QTL_Type	QTL_Pvalue	QTL_Fvalue	QTL_Variance	QTL_PubMed_Id	QTL_Region
6214	Age at puberty (EBV)	Significant	<0.05	-	-	18650300	Chr14:0-5235875
1731	Body weight (mean)	Significant	-	12.1	-	15537759	Chr14:0-24666782
10954	Body weight (weaning)	Significant	2.29	-	-	ISU0041	Chr14:0-5235875
6294	Bone weight	Significant	<0.05	-	-	19422365	Chr14:0-7074434
10953	Height (mature)	Significant	3.65	-	-	ISU0041	Chr14:0-5235875
11742	Longissimus muscle area	Significant	-	-	-	12350008	Chr14:0-23136922
10952	Marbling score (EBV)	Significant	3.73	-	-	ISU0041	Chr14:0-5235875
3618	Milk fat content	Significant	<0.01	-	-	12729552	Chr14:0-17162375
2596	Milk fat percentage	Significant	<0.0029	10.74	-	12778594	Chr14:0-7946408
2673	Milk fat percentage	Significant	-	23.1	-	14762090	Chr14:0-9269491
3172	Milk fat percentage	Significant	<0.0001	-	-	15342525	Chr14:0-3940258
3184	Milk fat percentage	Significant	<0.001	-	-	12926772	Chr14:0-3940258
2488	Milk fat yield	Significant	<0.0001	-	-	12077321	Chr14:0-8762573
2600	Milk fat yield	Significant	0.0398	3.23	-	12778594	Chr14:0-7946408
2674	Milk fat yield	Significant	-	12.1	-	14762090	Chr14:0-9269491
3182	Milk fat yield	Significant	<0.001	-	-	12926772	Chr14:0-3940258
3365	Milk fat yield	Significant	<0.01	-	-	11471060	Chr14:0-3940258
3612	Milk fat yield	Significant	<0.01	-	-	12729552	Chr14:0-3940258
3613	Milk fat yield	Significant	<0.01	-	-	12729552	Chr14:0-3940258
3185	Milk protein percentage	Significant	<0.001	-	-	12926772	Chr14:0-3940258
10118	Milk protein percentage (daughter deviation)	Significant	<0.05	-	-	9657851	Chr14:0-24698626
3183	Milk protein yield	Significant	<0.01	-	-	12926772	Chr14:0-3940258
3366	Milk protein yield	Significant	<0.01	-	-	11471060	Chr14:0-3940258
1523	Milk yield	Significant	<0.01	-	-	16533362	Chr14:0-3940258
3181	Milk yield	Significant	<0.001	-	-	12926772	Chr14:0-3940258
3367	Milk yield	Significant	<0.01	-	-	11471060	Chr14:0-3940258
3609	Milk yield	Significant	<0.01	-	-	12729552	Chr14:0-3940258
10119	Milk yield (daughter deviation) 	Significant	<0.05	-	-	9657851	Chr14:0-24698626
10167	Milk yield (daughter deviation) 	Significant	0.00011	-	-	12487475	Chr14:0-3914233
6206	Milk yield (EBV)	Significant	<0.05	-	-	18650300	Chr14:0-5235875
4884	Somatic cell score	Significant	<0.01	-	-	17954769	Chr14:0-2544379
[GO information]
Accession	Term	Ontology	Definition
GO:0004144	diacylglycerol O-acyltransferase activity	molecular_function	Catalysis of the reaction: acyl-CoA + 1,2-diacylglycerol = CoA + triacylglycerol.
GO:0005783	endoplasmic reticulum	cellular_component	The irregular network of unit membranes, visible only by electron microscopy, that occurs in the cytoplasm of many eukaryotic cells. The membranes form a complex meshwork of tubular channels, which are often expanded into slitlike cavities called cisternae. The ER takes two forms, rough (or granular), with ribosomes adhering to the outer surface, and smooth (with no ribosomes attached).
GO:0005789	endoplasmic reticulum membrane	cellular_component	The lipid bilayer surrounding the endoplasmic reticulum.
GO:0008374	O-acyltransferase activity	molecular_function	Catalysis of the transfer of an acyl group to an oxygen atom on the acceptor molecule.
GO:0016020	membrane	cellular_component	Double layer of lipid molecules that encloses all cells, and, in eukaryotes, many organelles; may be a single or double lipid bilayer; also includes associated proteins.
GO:0016021	integral to membrane	cellular_component	Penetrating at least one phospholipid bilayer of a membrane. May also refer to the state of being buried in the bilayer with no exposure outside the bilayer. When used to describe a protein, indicates that all or part of the peptide sequence is embedded in the membrane.
GO:0016740	transferase activity	molecular_function	Catalysis of the transfer of a group, e.g. a methyl group, glycosyl group, acyl group, phosphorus-containing, or other groups, from one compound (generally regarded as the donor) to another compound (generally regarded as the acceptor). Transferase is the systematic name for any enzyme of EC class 2.
[KEGG Pathway information]
Entry	Name	Description	Class
bta00561	Glycerolipid metabolism - Bos taurus (cow)	NA	Metabolism; Lipid Metabolism
bta00830	Retinol metabolism - Bos taurus (cow)	NA	Metabolism; Metabolism of Cofactors and Vitamins
bta01100	Metabolic pathways - Bos taurus (cow)	NA	NA
[HCE information]
No information. The SNP is not in a HCE.
[OMIA information]
No Information Found.
>>No.2
[SNP information]
Position_of_found_SNP: Chr14,439472	Distance: 4465
SNP_ID: rs110347389	Heterozygosity: 0
GeneID	Function	Position_in_codon	Allele	Protein_residue	Amino_acid_position	Codon_position_on_mRNA
282609	intron	0			0	
[Gene information]
Gene_Id	Gene_Symbol	Gene_Name	Location	Type_of_gene
282609	DGAT1	diacylglycerol O-acyltransferase 1	-	protein-coding
[GeneRIFs]
PubMed_Id	Description
14983021	K allele, causing an increase in milk fat percentage in the live animal, is characterized by a higher Vmax in producing triglycerides than the A allele.
15190946	examined and characterized the occurrance of the K232A substitution in the DGAT1 gene in Bos taurus and Bos indicus
15342525	Variation in the number of tandem repeats of the 18mer element might be causal for the variability in the transcription level of the DGAT1 gene.
16175458	DGAT1 found to have greatest additive effect on subcutaneous fat thickness in beef cattle after Bayesian model selection analysis of 5 candidate genes
17087837	associated with increased fat yield, fat and protein percent as well as decrease in milk yield; also in Bos indicus and Bubalus bubalis
17179535	A simultaneous analysis of the influence of CYP11B1 and DGAT1 on multiple variables of a German Holstein pedigree is presented.
17517739	characterization of both the VNTR and the K232A polymorphisms in the DGAT1 gene in the 3 main French dairy cattle breeds
17592768	The SNP (C/T) detected at position 11785 in exon 17 creates a substitution change for the amino acid sequence, resulting in an Ala residue (GCG) transition to a Val residue (GTG) in position 484 of buffalo DGAT1 protein.
17892573	we identified differences in the magnitude of effects between paternally and maternally inherited DGAT1 promoter VNTR - K232A haplotypes indicating parent-of-origin effects on milk production traits
17894561	K232A polymorphism has a clear influence on milk-fat composition.
18420644	bovine Acyl-CoA:diacylglycerol acyltransferase 1 (DGAT1) K232A polymorphism effects were found for fat and protein percentages and milk yield
18420645	conclude that selective breeding can contribute to higher unsaturation indices, and that selective breeding can capitalize on genotypic information of both stearoyl-CoA desaturase (SCD1)and diacylglycerol O-acyltransferase homolog 1(DGAT1)polymorphism
18650297	single nucleotide polymorphisms in Diacylglycerol acyltransferase had a significant effect on milk yield
18822099	DGAT1 and growth hormone receptor alleles whichor increase in milk production were found to have an adverse effect on reproduction, while the leptin allele responsible for increase in milk production was linked to marginally increased metritis frequency.
19781040	Effects of the DGAT1 p.Lys232Ala on milk, fat and protein yield, as well as fat and protein percentage in the milk of 1222 Holstein cows showed DGAT1 allele that encode lysine at position 232 was associated with increased 305-day milk fat yield.
19841232	results suggested a potential effect of the DGAT1 polymorphism on nonreturn rates for insemination 28 and 56 d after the first service
20105547	DGAT1 polymorphism had the strongest association with milk FA composition, which confirmed the key role of DGAT1 in lipid metabolism of mammary gland
20379885	The effects of an amino acid substitution in DGAT1 on milk yield in Holstein cattle, and its frequency in North American cattle, are reported.
20416823	The results confirm the lack of an association found by many other studies and suggest that these SNPs are not influential on the divergent intramuscular fat levels in the crossbred population tested.
[Uniprot Protein information]
Acc	Rec_name	Prot_length	Status	Function	Subunit	Subcellular	PTM
Q8MK44	Diacylglycerol O-acyltransferase 1	489	Reviewed (UniProtKB/Swiss-Prot)	Catalyzes the terminal and only committed step in CC triacylglycerol synthesis by using diacylglycerol and fatty acyl CC CoA as substrates. In contrast to DGAT2 it is not essential for CC survival. May be involved in VLDL (very low density lipoprotein) CC assembly (By similarity). 	NA	Endoplasmic reticulum membrane; Multi-pass CC membrane protein. 	NA
[QTL information]
QTL_Id	QTL_Trait	QTL_Type	QTL_Pvalue	QTL_Fvalue	QTL_Variance	QTL_PubMed_Id	QTL_Region
6214	Age at puberty (EBV)	Significant	<0.05	-	-	18650300	Chr14:0-5235875
1731	Body weight (mean)	Significant	-	12.1	-	15537759	Chr14:0-24666782
10954	Body weight (weaning)	Significant	2.29	-	-	ISU0041	Chr14:0-5235875
6294	Bone weight	Significant	<0.05	-	-	19422365	Chr14:0-7074434
10953	Height (mature)	Significant	3.65	-	-	ISU0041	Chr14:0-5235875
11742	Longissimus muscle area	Significant	-	-	-	12350008	Chr14:0-23136922
10952	Marbling score (EBV)	Significant	3.73	-	-	ISU0041	Chr14:0-5235875
3618	Milk fat content	Significant	<0.01	-	-	12729552	Chr14:0-17162375
2596	Milk fat percentage	Significant	<0.0029	10.74	-	12778594	Chr14:0-7946408
2673	Milk fat percentage	Significant	-	23.1	-	14762090	Chr14:0-9269491
3172	Milk fat percentage	Significant	<0.0001	-	-	15342525	Chr14:0-3940258
3184	Milk fat percentage	Significant	<0.001	-	-	12926772	Chr14:0-3940258
2488	Milk fat yield	Significant	<0.0001	-	-	12077321	Chr14:0-8762573
2600	Milk fat yield	Significant	0.0398	3.23	-	12778594	Chr14:0-7946408
2674	Milk fat yield	Significant	-	12.1	-	14762090	Chr14:0-9269491
3182	Milk fat yield	Significant	<0.001	-	-	12926772	Chr14:0-3940258
3365	Milk fat yield	Significant	<0.01	-	-	11471060	Chr14:0-3940258
3612	Milk fat yield	Significant	<0.01	-	-	12729552	Chr14:0-3940258
3613	Milk fat yield	Significant	<0.01	-	-	12729552	Chr14:0-3940258
3185	Milk protein percentage	Significant	<0.001	-	-	12926772	Chr14:0-3940258
10118	Milk protein percentage (daughter deviation)	Significant	<0.05	-	-	9657851	Chr14:0-24698626
3183	Milk protein yield	Significant	<0.01	-	-	12926772	Chr14:0-3940258
3366	Milk protein yield	Significant	<0.01	-	-	11471060	Chr14:0-3940258
1523	Milk yield	Significant	<0.01	-	-	16533362	Chr14:0-3940258
3181	Milk yield	Significant	<0.001	-	-	12926772	Chr14:0-3940258
3367	Milk yield	Significant	<0.01	-	-	11471060	Chr14:0-3940258
3609	Milk yield	Significant	<0.01	-	-	12729552	Chr14:0-3940258
10119	Milk yield (daughter deviation) 	Significant	<0.05	-	-	9657851	Chr14:0-24698626
10167	Milk yield (daughter deviation) 	Significant	0.00011	-	-	12487475	Chr14:0-3914233
6206	Milk yield (EBV)	Significant	<0.05	-	-	18650300	Chr14:0-5235875
4884	Somatic cell score	Significant	<0.01	-	-	17954769	Chr14:0-2544379
[GO information]
Accession	Term	Ontology	Definition
GO:0004144	diacylglycerol O-acyltransferase activity	molecular_function	Catalysis of the reaction: acyl-CoA + 1,2-diacylglycerol = CoA + triacylglycerol.
GO:0005783	endoplasmic reticulum	cellular_component	The irregular network of unit membranes, visible only by electron microscopy, that occurs in the cytoplasm of many eukaryotic cells. The membranes form a complex meshwork of tubular channels, which are often expanded into slitlike cavities called cisternae. The ER takes two forms, rough (or granular), with ribosomes adhering to the outer surface, and smooth (with no ribosomes attached).
GO:0005789	endoplasmic reticulum membrane	cellular_component	The lipid bilayer surrounding the endoplasmic reticulum.
GO:0008374	O-acyltransferase activity	molecular_function	Catalysis of the transfer of an acyl group to an oxygen atom on the acceptor molecule.
GO:0016020	membrane	cellular_component	Double layer of lipid molecules that encloses all cells, and, in eukaryotes, many organelles; may be a single or double lipid bilayer; also includes associated proteins.
GO:0016021	integral to membrane	cellular_component	Penetrating at least one phospholipid bilayer of a membrane. May also refer to the state of being buried in the bilayer with no exposure outside the bilayer. When used to describe a protein, indicates that all or part of the peptide sequence is embedded in the membrane.
GO:0016740	transferase activity	molecular_function	Catalysis of the transfer of a group, e.g. a methyl group, glycosyl group, acyl group, phosphorus-containing, or other groups, from one compound (generally regarded as the donor) to another compound (generally regarded as the acceptor). Transferase is the systematic name for any enzyme of EC class 2.
[KEGG Pathway information]
Entry	Name	Description	Class
bta00561	Glycerolipid metabolism - Bos taurus (cow)	NA	Metabolism; Lipid Metabolism
bta00830	Retinol metabolism - Bos taurus (cow)	NA	Metabolism; Metabolism of Cofactors and Vitamins
bta01100	Metabolic pathways - Bos taurus (cow)	NA	NA
[HCE information]
No information. The SNP is not in a HCE.
[OMIA information]
No Information Found.
>>No.3
[SNP information]
Position_of_found_SNP: Chr14,443937	Distance: 0
SNP_ID: rs109421300	Heterozygosity: 0
GeneID	Function	Position_in_codon	Allele	Protein_residue	Amino_acid_position	Codon_position_on_mRNA
282609	intron	0			0	
[Gene information]
Gene_Id	Gene_Symbol	Gene_Name	Location	Type_of_gene
282609	DGAT1	diacylglycerol O-acyltransferase 1	-	protein-coding
[GeneRIFs]
PubMed_Id	Description
14983021	K allele, causing an increase in milk fat percentage in the live animal, is characterized by a higher Vmax in producing triglycerides than the A allele.
15190946	examined and characterized the occurrance of the K232A substitution in the DGAT1 gene in Bos taurus and Bos indicus
15342525	Variation in the number of tandem repeats of the 18mer element might be causal for the variability in the transcription level of the DGAT1 gene.
16175458	DGAT1 found to have greatest additive effect on subcutaneous fat thickness in beef cattle after Bayesian model selection analysis of 5 candidate genes
17087837	associated with increased fat yield, fat and protein percent as well as decrease in milk yield; also in Bos indicus and Bubalus bubalis
17179535	A simultaneous analysis of the influence of CYP11B1 and DGAT1 on multiple variables of a German Holstein pedigree is presented.
17517739	characterization of both the VNTR and the K232A polymorphisms in the DGAT1 gene in the 3 main French dairy cattle breeds
17592768	The SNP (C/T) detected at position 11785 in exon 17 creates a substitution change for the amino acid sequence, resulting in an Ala residue (GCG) transition to a Val residue (GTG) in position 484 of buffalo DGAT1 protein.
17892573	we identified differences in the magnitude of effects between paternally and maternally inherited DGAT1 promoter VNTR - K232A haplotypes indicating parent-of-origin effects on milk production traits
17894561	K232A polymorphism has a clear influence on milk-fat composition.
18420644	bovine Acyl-CoA:diacylglycerol acyltransferase 1 (DGAT1) K232A polymorphism effects were found for fat and protein percentages and milk yield
18420645	conclude that selective breeding can contribute to higher unsaturation indices, and that selective breeding can capitalize on genotypic information of both stearoyl-CoA desaturase (SCD1)and diacylglycerol O-acyltransferase homolog 1(DGAT1)polymorphism
18650297	single nucleotide polymorphisms in Diacylglycerol acyltransferase had a significant effect on milk yield
18822099	DGAT1 and growth hormone receptor alleles whichor increase in milk production were found to have an adverse effect on reproduction, while the leptin allele responsible for increase in milk production was linked to marginally increased metritis frequency.
19781040	Effects of the DGAT1 p.Lys232Ala on milk, fat and protein yield, as well as fat and protein percentage in the milk of 1222 Holstein cows showed DGAT1 allele that encode lysine at position 232 was associated with increased 305-day milk fat yield.
19841232	results suggested a potential effect of the DGAT1 polymorphism on nonreturn rates for insemination 28 and 56 d after the first service
20105547	DGAT1 polymorphism had the strongest association with milk FA composition, which confirmed the key role of DGAT1 in lipid metabolism of mammary gland
20379885	The effects of an amino acid substitution in DGAT1 on milk yield in Holstein cattle, and its frequency in North American cattle, are reported.
20416823	The results confirm the lack of an association found by many other studies and suggest that these SNPs are not influential on the divergent intramuscular fat levels in the crossbred population tested.
[Uniprot Protein information]
Acc	Rec_name	Prot_length	Status	Function	Subunit	Subcellular	PTM
Q8MK44	Diacylglycerol O-acyltransferase 1	489	Reviewed (UniProtKB/Swiss-Prot)	Catalyzes the terminal and only committed step in CC triacylglycerol synthesis by using diacylglycerol and fatty acyl CC CoA as substrates. In contrast to DGAT2 it is not essential for CC survival. May be involved in VLDL (very low density lipoprotein) CC assembly (By similarity). 	NA	Endoplasmic reticulum membrane; Multi-pass CC membrane protein. 	NA
[QTL information]
QTL_Id	QTL_Trait	QTL_Type	QTL_Pvalue	QTL_Fvalue	QTL_Variance	QTL_PubMed_Id	QTL_Region
6214	Age at puberty (EBV)	Significant	<0.05	-	-	18650300	Chr14:0-5235875
1731	Body weight (mean)	Significant	-	12.1	-	15537759	Chr14:0-24666782
10954	Body weight (weaning)	Significant	2.29	-	-	ISU0041	Chr14:0-5235875
6294	Bone weight	Significant	<0.05	-	-	19422365	Chr14:0-7074434
10953	Height (mature)	Significant	3.65	-	-	ISU0041	Chr14:0-5235875
11742	Longissimus muscle area	Significant	-	-	-	12350008	Chr14:0-23136922
10952	Marbling score (EBV)	Significant	3.73	-	-	ISU0041	Chr14:0-5235875
3618	Milk fat content	Significant	<0.01	-	-	12729552	Chr14:0-17162375
2596	Milk fat percentage	Significant	<0.0029	10.74	-	12778594	Chr14:0-7946408
2673	Milk fat percentage	Significant	-	23.1	-	14762090	Chr14:0-9269491
3172	Milk fat percentage	Significant	<0.0001	-	-	15342525	Chr14:0-3940258
3184	Milk fat percentage	Significant	<0.001	-	-	12926772	Chr14:0-3940258
2488	Milk fat yield	Significant	<0.0001	-	-	12077321	Chr14:0-8762573
2600	Milk fat yield	Significant	0.0398	3.23	-	12778594	Chr14:0-7946408
2674	Milk fat yield	Significant	-	12.1	-	14762090	Chr14:0-9269491
3182	Milk fat yield	Significant	<0.001	-	-	12926772	Chr14:0-3940258
3365	Milk fat yield	Significant	<0.01	-	-	11471060	Chr14:0-3940258
3612	Milk fat yield	Significant	<0.01	-	-	12729552	Chr14:0-3940258
3613	Milk fat yield	Significant	<0.01	-	-	12729552	Chr14:0-3940258
3185	Milk protein percentage	Significant	<0.001	-	-	12926772	Chr14:0-3940258
10118	Milk protein percentage (daughter deviation)	Significant	<0.05	-	-	9657851	Chr14:0-24698626
3183	Milk protein yield	Significant	<0.01	-	-	12926772	Chr14:0-3940258
3366	Milk protein yield	Significant	<0.01	-	-	11471060	Chr14:0-3940258
1523	Milk yield	Significant	<0.01	-	-	16533362	Chr14:0-3940258
3181	Milk yield	Significant	<0.001	-	-	12926772	Chr14:0-3940258
3367	Milk yield	Significant	<0.01	-	-	11471060	Chr14:0-3940258
3609	Milk yield	Significant	<0.01	-	-	12729552	Chr14:0-3940258
10119	Milk yield (daughter deviation) 	Significant	<0.05	-	-	9657851	Chr14:0-24698626
10167	Milk yield (daughter deviation) 	Significant	0.00011	-	-	12487475	Chr14:0-3914233
6206	Milk yield (EBV)	Significant	<0.05	-	-	18650300	Chr14:0-5235875
4884	Somatic cell score	Significant	<0.01	-	-	17954769	Chr14:0-2544379
[GO information]
Accession	Term	Ontology	Definition
GO:0004144	diacylglycerol O-acyltransferase activity	molecular_function	Catalysis of the reaction: acyl-CoA + 1,2-diacylglycerol = CoA + triacylglycerol.
GO:0005783	endoplasmic reticulum	cellular_component	The irregular network of unit membranes, visible only by electron microscopy, that occurs in the cytoplasm of many eukaryotic cells. The membranes form a complex meshwork of tubular channels, which are often expanded into slitlike cavities called cisternae. The ER takes two forms, rough (or granular), with ribosomes adhering to the outer surface, and smooth (with no ribosomes attached).
GO:0005789	endoplasmic reticulum membrane	cellular_component	The lipid bilayer surrounding the endoplasmic reticulum.
GO:0008374	O-acyltransferase activity	molecular_function	Catalysis of the transfer of an acyl group to an oxygen atom on the acceptor molecule.
GO:0016020	membrane	cellular_component	Double layer of lipid molecules that encloses all cells, and, in eukaryotes, many organelles; may be a single or double lipid bilayer; also includes associated proteins.
GO:0016021	integral to membrane	cellular_component	Penetrating at least one phospholipid bilayer of a membrane. May also refer to the state of being buried in the bilayer with no exposure outside the bilayer. When used to describe a protein, indicates that all or part of the peptide sequence is embedded in the membrane.
GO:0016740	transferase activity	molecular_function	Catalysis of the transfer of a group, e.g. a methyl group, glycosyl group, acyl group, phosphorus-containing, or other groups, from one compound (generally regarded as the donor) to another compound (generally regarded as the acceptor). Transferase is the systematic name for any enzyme of EC class 2.
[KEGG Pathway information]
Entry	Name	Description	Class
bta00561	Glycerolipid metabolism - Bos taurus (cow)	NA	Metabolism; Lipid Metabolism
bta00830	Retinol metabolism - Bos taurus (cow)	NA	Metabolism; Metabolism of Cofactors and Vitamins
bta01100	Metabolic pathways - Bos taurus (cow)	NA	NA
[HCE information]
No information. The SNP is not in a HCE.
[OMIA information]
No Information Found.
>>No.4
[SNP information]
Position_of_found_SNP: Chr14,444013	Distance: 76
SNP_ID: rs110510304	Heterozygosity: 0
GeneID	Function	Position_in_codon	Allele	Protein_residue	Amino_acid_position	Codon_position_on_mRNA
282609	intron	0			0	
[Gene information]
Gene_Id	Gene_Symbol	Gene_Name	Location	Type_of_gene
282609	DGAT1	diacylglycerol O-acyltransferase 1	-	protein-coding
[GeneRIFs]
PubMed_Id	Description
14983021	K allele, causing an increase in milk fat percentage in the live animal, is characterized by a higher Vmax in producing triglycerides than the A allele.
15190946	examined and characterized the occurrance of the K232A substitution in the DGAT1 gene in Bos taurus and Bos indicus
15342525	Variation in the number of tandem repeats of the 18mer element might be causal for the variability in the transcription level of the DGAT1 gene.
16175458	DGAT1 found to have greatest additive effect on subcutaneous fat thickness in beef cattle after Bayesian model selection analysis of 5 candidate genes
17087837	associated with increased fat yield, fat and protein percent as well as decrease in milk yield; also in Bos indicus and Bubalus bubalis
17179535	A simultaneous analysis of the influence of CYP11B1 and DGAT1 on multiple variables of a German Holstein pedigree is presented.
17517739	characterization of both the VNTR and the K232A polymorphisms in the DGAT1 gene in the 3 main French dairy cattle breeds
17592768	The SNP (C/T) detected at position 11785 in exon 17 creates a substitution change for the amino acid sequence, resulting in an Ala residue (GCG) transition to a Val residue (GTG) in position 484 of buffalo DGAT1 protein.
17892573	we identified differences in the magnitude of effects between paternally and maternally inherited DGAT1 promoter VNTR - K232A haplotypes indicating parent-of-origin effects on milk production traits
17894561	K232A polymorphism has a clear influence on milk-fat composition.
18420644	bovine Acyl-CoA:diacylglycerol acyltransferase 1 (DGAT1) K232A polymorphism effects were found for fat and protein percentages and milk yield
18420645	conclude that selective breeding can contribute to higher unsaturation indices, and that selective breeding can capitalize on genotypic information of both stearoyl-CoA desaturase (SCD1)and diacylglycerol O-acyltransferase homolog 1(DGAT1)polymorphism
18650297	single nucleotide polymorphisms in Diacylglycerol acyltransferase had a significant effect on milk yield
18822099	DGAT1 and growth hormone receptor alleles whichor increase in milk production were found to have an adverse effect on reproduction, while the leptin allele responsible for increase in milk production was linked to marginally increased metritis frequency.
19781040	Effects of the DGAT1 p.Lys232Ala on milk, fat and protein yield, as well as fat and protein percentage in the milk of 1222 Holstein cows showed DGAT1 allele that encode lysine at position 232 was associated with increased 305-day milk fat yield.
19841232	results suggested a potential effect of the DGAT1 polymorphism on nonreturn rates for insemination 28 and 56 d after the first service
20105547	DGAT1 polymorphism had the strongest association with milk FA composition, which confirmed the key role of DGAT1 in lipid metabolism of mammary gland
20379885	The effects of an amino acid substitution in DGAT1 on milk yield in Holstein cattle, and its frequency in North American cattle, are reported.
20416823	The results confirm the lack of an association found by many other studies and suggest that these SNPs are not influential on the divergent intramuscular fat levels in the crossbred population tested.
[Uniprot Protein information]
Acc	Rec_name	Prot_length	Status	Function	Subunit	Subcellular	PTM
Q8MK44	Diacylglycerol O-acyltransferase 1	489	Reviewed (UniProtKB/Swiss-Prot)	Catalyzes the terminal and only committed step in CC triacylglycerol synthesis by using diacylglycerol and fatty acyl CC CoA as substrates. In contrast to DGAT2 it is not essential for CC survival. May be involved in VLDL (very low density lipoprotein) CC assembly (By similarity). 	NA	Endoplasmic reticulum membrane; Multi-pass CC membrane protein. 	NA
[QTL information]
QTL_Id	QTL_Trait	QTL_Type	QTL_Pvalue	QTL_Fvalue	QTL_Variance	QTL_PubMed_Id	QTL_Region
6214	Age at puberty (EBV)	Significant	<0.05	-	-	18650300	Chr14:0-5235875
1731	Body weight (mean)	Significant	-	12.1	-	15537759	Chr14:0-24666782
10954	Body weight (weaning)	Significant	2.29	-	-	ISU0041	Chr14:0-5235875
6294	Bone weight	Significant	<0.05	-	-	19422365	Chr14:0-7074434
10953	Height (mature)	Significant	3.65	-	-	ISU0041	Chr14:0-5235875
11742	Longissimus muscle area	Significant	-	-	-	12350008	Chr14:0-23136922
10952	Marbling score (EBV)	Significant	3.73	-	-	ISU0041	Chr14:0-5235875
3618	Milk fat content	Significant	<0.01	-	-	12729552	Chr14:0-17162375
2596	Milk fat percentage	Significant	<0.0029	10.74	-	12778594	Chr14:0-7946408
2673	Milk fat percentage	Significant	-	23.1	-	14762090	Chr14:0-9269491
3172	Milk fat percentage	Significant	<0.0001	-	-	15342525	Chr14:0-3940258
3184	Milk fat percentage	Significant	<0.001	-	-	12926772	Chr14:0-3940258
2488	Milk fat yield	Significant	<0.0001	-	-	12077321	Chr14:0-8762573
2600	Milk fat yield	Significant	0.0398	3.23	-	12778594	Chr14:0-7946408
2674	Milk fat yield	Significant	-	12.1	-	14762090	Chr14:0-9269491
3182	Milk fat yield	Significant	<0.001	-	-	12926772	Chr14:0-3940258
3365	Milk fat yield	Significant	<0.01	-	-	11471060	Chr14:0-3940258
3612	Milk fat yield	Significant	<0.01	-	-	12729552	Chr14:0-3940258
3613	Milk fat yield	Significant	<0.01	-	-	12729552	Chr14:0-3940258
3185	Milk protein percentage	Significant	<0.001	-	-	12926772	Chr14:0-3940258
10118	Milk protein percentage (daughter deviation)	Significant	<0.05	-	-	9657851	Chr14:0-24698626
3183	Milk protein yield	Significant	<0.01	-	-	12926772	Chr14:0-3940258
3366	Milk protein yield	Significant	<0.01	-	-	11471060	Chr14:0-3940258
1523	Milk yield	Significant	<0.01	-	-	16533362	Chr14:0-3940258
3181	Milk yield	Significant	<0.001	-	-	12926772	Chr14:0-3940258
3367	Milk yield	Significant	<0.01	-	-	11471060	Chr14:0-3940258
3609	Milk yield	Significant	<0.01	-	-	12729552	Chr14:0-3940258
10119	Milk yield (daughter deviation) 	Significant	<0.05	-	-	9657851	Chr14:0-24698626
10167	Milk yield (daughter deviation) 	Significant	0.00011	-	-	12487475	Chr14:0-3914233
6206	Milk yield (EBV)	Significant	<0.05	-	-	18650300	Chr14:0-5235875
4884	Somatic cell score	Significant	<0.01	-	-	17954769	Chr14:0-2544379
[GO information]
Accession	Term	Ontology	Definition
GO:0004144	diacylglycerol O-acyltransferase activity	molecular_function	Catalysis of the reaction: acyl-CoA + 1,2-diacylglycerol = CoA + triacylglycerol.
GO:0005783	endoplasmic reticulum	cellular_component	The irregular network of unit membranes, visible only by electron microscopy, that occurs in the cytoplasm of many eukaryotic cells. The membranes form a complex meshwork of tubular channels, which are often expanded into slitlike cavities called cisternae. The ER takes two forms, rough (or granular), with ribosomes adhering to the outer surface, and smooth (with no ribosomes attached).
GO:0005789	endoplasmic reticulum membrane	cellular_component	The lipid bilayer surrounding the endoplasmic reticulum.
GO:0008374	O-acyltransferase activity	molecular_function	Catalysis of the transfer of an acyl group to an oxygen atom on the acceptor molecule.
GO:0016020	membrane	cellular_component	Double layer of lipid molecules that encloses all cells, and, in eukaryotes, many organelles; may be a single or double lipid bilayer; also includes associated proteins.
GO:0016021	integral to membrane	cellular_component	Penetrating at least one phospholipid bilayer of a membrane. May also refer to the state of being buried in the bilayer with no exposure outside the bilayer. When used to describe a protein, indicates that all or part of the peptide sequence is embedded in the membrane.
GO:0016740	transferase activity	molecular_function	Catalysis of the transfer of a group, e.g. a methyl group, glycosyl group, acyl group, phosphorus-containing, or other groups, from one compound (generally regarded as the donor) to another compound (generally regarded as the acceptor). Transferase is the systematic name for any enzyme of EC class 2.
[KEGG Pathway information]
Entry	Name	Description	Class
bta00561	Glycerolipid metabolism - Bos taurus (cow)	NA	Metabolism; Lipid Metabolism
bta00830	Retinol metabolism - Bos taurus (cow)	NA	Metabolism; Metabolism of Cofactors and Vitamins
bta01100	Metabolic pathways - Bos taurus (cow)	NA	NA
[HCE information]
No information. The SNP is not in a HCE.
[OMIA information]
No Information Found.
>>No.5
[SNP information]
Position_of_found_SNP: Chr14,445029	Distance: 1092
SNP_ID: rs109651429	Heterozygosity: 0
GeneID	Function	Position_in_codon	Allele	Protein_residue	Amino_acid_position	Codon_position_on_mRNA
282609	intron	0			0	
[Gene information]
Gene_Id	Gene_Symbol	Gene_Name	Location	Type_of_gene
282609	DGAT1	diacylglycerol O-acyltransferase 1	-	protein-coding
[GeneRIFs]
PubMed_Id	Description
14983021	K allele, causing an increase in milk fat percentage in the live animal, is characterized by a higher Vmax in producing triglycerides than the A allele.
15190946	examined and characterized the occurrance of the K232A substitution in the DGAT1 gene in Bos taurus and Bos indicus
15342525	Variation in the number of tandem repeats of the 18mer element might be causal for the variability in the transcription level of the DGAT1 gene.
16175458	DGAT1 found to have greatest additive effect on subcutaneous fat thickness in beef cattle after Bayesian model selection analysis of 5 candidate genes
17087837	associated with increased fat yield, fat and protein percent as well as decrease in milk yield; also in Bos indicus and Bubalus bubalis
17179535	A simultaneous analysis of the influence of CYP11B1 and DGAT1 on multiple variables of a German Holstein pedigree is presented.
17517739	characterization of both the VNTR and the K232A polymorphisms in the DGAT1 gene in the 3 main French dairy cattle breeds
17592768	The SNP (C/T) detected at position 11785 in exon 17 creates a substitution change for the amino acid sequence, resulting in an Ala residue (GCG) transition to a Val residue (GTG) in position 484 of buffalo DGAT1 protein.
17892573	we identified differences in the magnitude of effects between paternally and maternally inherited DGAT1 promoter VNTR - K232A haplotypes indicating parent-of-origin effects on milk production traits
17894561	K232A polymorphism has a clear influence on milk-fat composition.
18420644	bovine Acyl-CoA:diacylglycerol acyltransferase 1 (DGAT1) K232A polymorphism effects were found for fat and protein percentages and milk yield
18420645	conclude that selective breeding can contribute to higher unsaturation indices, and that selective breeding can capitalize on genotypic information of both stearoyl-CoA desaturase (SCD1)and diacylglycerol O-acyltransferase homolog 1(DGAT1)polymorphism
18650297	single nucleotide polymorphisms in Diacylglycerol acyltransferase had a significant effect on milk yield
18822099	DGAT1 and growth hormone receptor alleles whichor increase in milk production were found to have an adverse effect on reproduction, while the leptin allele responsible for increase in milk production was linked to marginally increased metritis frequency.
19781040	Effects of the DGAT1 p.Lys232Ala on milk, fat and protein yield, as well as fat and protein percentage in the milk of 1222 Holstein cows showed DGAT1 allele that encode lysine at position 232 was associated with increased 305-day milk fat yield.
19841232	results suggested a potential effect of the DGAT1 polymorphism on nonreturn rates for insemination 28 and 56 d after the first service
20105547	DGAT1 polymorphism had the strongest association with milk FA composition, which confirmed the key role of DGAT1 in lipid metabolism of mammary gland
20379885	The effects of an amino acid substitution in DGAT1 on milk yield in Holstein cattle, and its frequency in North American cattle, are reported.
20416823	The results confirm the lack of an association found by many other studies and suggest that these SNPs are not influential on the divergent intramuscular fat levels in the crossbred population tested.
[Uniprot Protein information]
Acc	Rec_name	Prot_length	Status	Function	Subunit	Subcellular	PTM
Q8MK44	Diacylglycerol O-acyltransferase 1	489	Reviewed (UniProtKB/Swiss-Prot)	Catalyzes the terminal and only committed step in CC triacylglycerol synthesis by using diacylglycerol and fatty acyl CC CoA as substrates. In contrast to DGAT2 it is not essential for CC survival. May be involved in VLDL (very low density lipoprotein) CC assembly (By similarity). 	NA	Endoplasmic reticulum membrane; Multi-pass CC membrane protein. 	NA
[QTL information]
QTL_Id	QTL_Trait	QTL_Type	QTL_Pvalue	QTL_Fvalue	QTL_Variance	QTL_PubMed_Id	QTL_Region
6214	Age at puberty (EBV)	Significant	<0.05	-	-	18650300	Chr14:0-5235875
1731	Body weight (mean)	Significant	-	12.1	-	15537759	Chr14:0-24666782
10954	Body weight (weaning)	Significant	2.29	-	-	ISU0041	Chr14:0-5235875
6294	Bone weight	Significant	<0.05	-	-	19422365	Chr14:0-7074434
10953	Height (mature)	Significant	3.65	-	-	ISU0041	Chr14:0-5235875
11742	Longissimus muscle area	Significant	-	-	-	12350008	Chr14:0-23136922
10952	Marbling score (EBV)	Significant	3.73	-	-	ISU0041	Chr14:0-5235875
3618	Milk fat content	Significant	<0.01	-	-	12729552	Chr14:0-17162375
2596	Milk fat percentage	Significant	<0.0029	10.74	-	12778594	Chr14:0-7946408
2673	Milk fat percentage	Significant	-	23.1	-	14762090	Chr14:0-9269491
3172	Milk fat percentage	Significant	<0.0001	-	-	15342525	Chr14:0-3940258
3184	Milk fat percentage	Significant	<0.001	-	-	12926772	Chr14:0-3940258
2488	Milk fat yield	Significant	<0.0001	-	-	12077321	Chr14:0-8762573
2600	Milk fat yield	Significant	0.0398	3.23	-	12778594	Chr14:0-7946408
2674	Milk fat yield	Significant	-	12.1	-	14762090	Chr14:0-9269491
3182	Milk fat yield	Significant	<0.001	-	-	12926772	Chr14:0-3940258
3365	Milk fat yield	Significant	<0.01	-	-	11471060	Chr14:0-3940258
3612	Milk fat yield	Significant	<0.01	-	-	12729552	Chr14:0-3940258
3613	Milk fat yield	Significant	<0.01	-	-	12729552	Chr14:0-3940258
3185	Milk protein percentage	Significant	<0.001	-	-	12926772	Chr14:0-3940258
10118	Milk protein percentage (daughter deviation)	Significant	<0.05	-	-	9657851	Chr14:0-24698626
3183	Milk protein yield	Significant	<0.01	-	-	12926772	Chr14:0-3940258
3366	Milk protein yield	Significant	<0.01	-	-	11471060	Chr14:0-3940258
1523	Milk yield	Significant	<0.01	-	-	16533362	Chr14:0-3940258
3181	Milk yield	Significant	<0.001	-	-	12926772	Chr14:0-3940258
3367	Milk yield	Significant	<0.01	-	-	11471060	Chr14:0-3940258
3609	Milk yield	Significant	<0.01	-	-	12729552	Chr14:0-3940258
10119	Milk yield (daughter deviation) 	Significant	<0.05	-	-	9657851	Chr14:0-24698626
10167	Milk yield (daughter deviation) 	Significant	0.00011	-	-	12487475	Chr14:0-3914233
6206	Milk yield (EBV)	Significant	<0.05	-	-	18650300	Chr14:0-5235875
4884	Somatic cell score	Significant	<0.01	-	-	17954769	Chr14:0-2544379
[GO information]
Accession	Term	Ontology	Definition
GO:0004144	diacylglycerol O-acyltransferase activity	molecular_function	Catalysis of the reaction: acyl-CoA + 1,2-diacylglycerol = CoA + triacylglycerol.
GO:0005783	endoplasmic reticulum	cellular_component	The irregular network of unit membranes, visible only by electron microscopy, that occurs in the cytoplasm of many eukaryotic cells. The membranes form a complex meshwork of tubular channels, which are often expanded into slitlike cavities called cisternae. The ER takes two forms, rough (or granular), with ribosomes adhering to the outer surface, and smooth (with no ribosomes attached).
GO:0005789	endoplasmic reticulum membrane	cellular_component	The lipid bilayer surrounding the endoplasmic reticulum.
GO:0008374	O-acyltransferase activity	molecular_function	Catalysis of the transfer of an acyl group to an oxygen atom on the acceptor molecule.
GO:0016020	membrane	cellular_component	Double layer of lipid molecules that encloses all cells, and, in eukaryotes, many organelles; may be a single or double lipid bilayer; also includes associated proteins.
GO:0016021	integral to membrane	cellular_component	Penetrating at least one phospholipid bilayer of a membrane. May also refer to the state of being buried in the bilayer with no exposure outside the bilayer. When used to describe a protein, indicates that all or part of the peptide sequence is embedded in the membrane.
GO:0016740	transferase activity	molecular_function	Catalysis of the transfer of a group, e.g. a methyl group, glycosyl group, acyl group, phosphorus-containing, or other groups, from one compound (generally regarded as the donor) to another compound (generally regarded as the acceptor). Transferase is the systematic name for any enzyme of EC class 2.
[KEGG Pathway information]
Entry	Name	Description	Class
bta00561	Glycerolipid metabolism - Bos taurus (cow)	NA	Metabolism; Lipid Metabolism
bta00830	Retinol metabolism - Bos taurus (cow)	NA	Metabolism; Metabolism of Cofactors and Vitamins
bta01100	Metabolic pathways - Bos taurus (cow)	NA	NA
[HCE information]
No information. The SNP is not in a HCE.
[OMIA information]
No Information Found.
>>No.6
[SNP information]
Position_of_found_SNP: Chr14,445086	Distance: 1149
SNP_ID: rs109234250	Heterozygosity: 0
GeneID	Function	Position_in_codon	Allele	Protein_residue	Amino_acid_position	Codon_position_on_mRNA
282609	missense	1	A	T	231	706
282609	cds-reference	1	G	A	231	706
[Gene information]
Gene_Id	Gene_Symbol	Gene_Name	Location	Type_of_gene
282609	DGAT1	diacylglycerol O-acyltransferase 1	-	protein-coding
[GeneRIFs]
PubMed_Id	Description
14983021	K allele, causing an increase in milk fat percentage in the live animal, is characterized by a higher Vmax in producing triglycerides than the A allele.
15190946	examined and characterized the occurrance of the K232A substitution in the DGAT1 gene in Bos taurus and Bos indicus
15342525	Variation in the number of tandem repeats of the 18mer element might be causal for the variability in the transcription level of the DGAT1 gene.
16175458	DGAT1 found to have greatest additive effect on subcutaneous fat thickness in beef cattle after Bayesian model selection analysis of 5 candidate genes
17087837	associated with increased fat yield, fat and protein percent as well as decrease in milk yield; also in Bos indicus and Bubalus bubalis
17179535	A simultaneous analysis of the influence of CYP11B1 and DGAT1 on multiple variables of a German Holstein pedigree is presented.
17517739	characterization of both the VNTR and the K232A polymorphisms in the DGAT1 gene in the 3 main French dairy cattle breeds
17592768	The SNP (C/T) detected at position 11785 in exon 17 creates a substitution change for the amino acid sequence, resulting in an Ala residue (GCG) transition to a Val residue (GTG) in position 484 of buffalo DGAT1 protein.
17892573	we identified differences in the magnitude of effects between paternally and maternally inherited DGAT1 promoter VNTR - K232A haplotypes indicating parent-of-origin effects on milk production traits
17894561	K232A polymorphism has a clear influence on milk-fat composition.
18420644	bovine Acyl-CoA:diacylglycerol acyltransferase 1 (DGAT1) K232A polymorphism effects were found for fat and protein percentages and milk yield
18420645	conclude that selective breeding can contribute to higher unsaturation indices, and that selective breeding can capitalize on genotypic information of both stearoyl-CoA desaturase (SCD1)and diacylglycerol O-acyltransferase homolog 1(DGAT1)polymorphism
18650297	single nucleotide polymorphisms in Diacylglycerol acyltransferase had a significant effect on milk yield
18822099	DGAT1 and growth hormone receptor alleles whichor increase in milk production were found to have an adverse effect on reproduction, while the leptin allele responsible for increase in milk production was linked to marginally increased metritis frequency.
19781040	Effects of the DGAT1 p.Lys232Ala on milk, fat and protein yield, as well as fat and protein percentage in the milk of 1222 Holstein cows showed DGAT1 allele that encode lysine at position 232 was associated with increased 305-day milk fat yield.
19841232	results suggested a potential effect of the DGAT1 polymorphism on nonreturn rates for insemination 28 and 56 d after the first service
20105547	DGAT1 polymorphism had the strongest association with milk FA composition, which confirmed the key role of DGAT1 in lipid metabolism of mammary gland
20379885	The effects of an amino acid substitution in DGAT1 on milk yield in Holstein cattle, and its frequency in North American cattle, are reported.
20416823	The results confirm the lack of an association found by many other studies and suggest that these SNPs are not influential on the divergent intramuscular fat levels in the crossbred population tested.
[Uniprot Protein information]
Acc	Rec_name	Prot_length	Status	Function	Subunit	Subcellular	PTM
Q8MK44	Diacylglycerol O-acyltransferase 1	489	Reviewed (UniProtKB/Swiss-Prot)	Catalyzes the terminal and only committed step in CC triacylglycerol synthesis by using diacylglycerol and fatty acyl CC CoA as substrates. In contrast to DGAT2 it is not essential for CC survival. May be involved in VLDL (very low density lipoprotein) CC assembly (By similarity). 	NA	Endoplasmic reticulum membrane; Multi-pass CC membrane protein. 	NA
[QTL information]
QTL_Id	QTL_Trait	QTL_Type	QTL_Pvalue	QTL_Fvalue	QTL_Variance	QTL_PubMed_Id	QTL_Region
6214	Age at puberty (EBV)	Significant	<0.05	-	-	18650300	Chr14:0-5235875
1731	Body weight (mean)	Significant	-	12.1	-	15537759	Chr14:0-24666782
10954	Body weight (weaning)	Significant	2.29	-	-	ISU0041	Chr14:0-5235875
6294	Bone weight	Significant	<0.05	-	-	19422365	Chr14:0-7074434
10953	Height (mature)	Significant	3.65	-	-	ISU0041	Chr14:0-5235875
11742	Longissimus muscle area	Significant	-	-	-	12350008	Chr14:0-23136922
10952	Marbling score (EBV)	Significant	3.73	-	-	ISU0041	Chr14:0-5235875
3618	Milk fat content	Significant	<0.01	-	-	12729552	Chr14:0-17162375
2596	Milk fat percentage	Significant	<0.0029	10.74	-	12778594	Chr14:0-7946408
2673	Milk fat percentage	Significant	-	23.1	-	14762090	Chr14:0-9269491
3172	Milk fat percentage	Significant	<0.0001	-	-	15342525	Chr14:0-3940258
3184	Milk fat percentage	Significant	<0.001	-	-	12926772	Chr14:0-3940258
2488	Milk fat yield	Significant	<0.0001	-	-	12077321	Chr14:0-8762573
2600	Milk fat yield	Significant	0.0398	3.23	-	12778594	Chr14:0-7946408
2674	Milk fat yield	Significant	-	12.1	-	14762090	Chr14:0-9269491
3182	Milk fat yield	Significant	<0.001	-	-	12926772	Chr14:0-3940258
3365	Milk fat yield	Significant	<0.01	-	-	11471060	Chr14:0-3940258
3612	Milk fat yield	Significant	<0.01	-	-	12729552	Chr14:0-3940258
3613	Milk fat yield	Significant	<0.01	-	-	12729552	Chr14:0-3940258
3185	Milk protein percentage	Significant	<0.001	-	-	12926772	Chr14:0-3940258
10118	Milk protein percentage (daughter deviation)	Significant	<0.05	-	-	9657851	Chr14:0-24698626
3183	Milk protein yield	Significant	<0.01	-	-	12926772	Chr14:0-3940258
3366	Milk protein yield	Significant	<0.01	-	-	11471060	Chr14:0-3940258
1523	Milk yield	Significant	<0.01	-	-	16533362	Chr14:0-3940258
3181	Milk yield	Significant	<0.001	-	-	12926772	Chr14:0-3940258
3367	Milk yield	Significant	<0.01	-	-	11471060	Chr14:0-3940258
3609	Milk yield	Significant	<0.01	-	-	12729552	Chr14:0-3940258
10119	Milk yield (daughter deviation) 	Significant	<0.05	-	-	9657851	Chr14:0-24698626
10167	Milk yield (daughter deviation) 	Significant	0.00011	-	-	12487475	Chr14:0-3914233
6206	Milk yield (EBV)	Significant	<0.05	-	-	18650300	Chr14:0-5235875
4884	Somatic cell score	Significant	<0.01	-	-	17954769	Chr14:0-2544379
[GO information]
Accession	Term	Ontology	Definition
GO:0004144	diacylglycerol O-acyltransferase activity	molecular_function	Catalysis of the reaction: acyl-CoA + 1,2-diacylglycerol = CoA + triacylglycerol.
GO:0005783	endoplasmic reticulum	cellular_component	The irregular network of unit membranes, visible only by electron microscopy, that occurs in the cytoplasm of many eukaryotic cells. The membranes form a complex meshwork of tubular channels, which are often expanded into slitlike cavities called cisternae. The ER takes two forms, rough (or granular), with ribosomes adhering to the outer surface, and smooth (with no ribosomes attached).
GO:0005789	endoplasmic reticulum membrane	cellular_component	The lipid bilayer surrounding the endoplasmic reticulum.
GO:0008374	O-acyltransferase activity	molecular_function	Catalysis of the transfer of an acyl group to an oxygen atom on the acceptor molecule.
GO:0016020	membrane	cellular_component	Double layer of lipid molecules that encloses all cells, and, in eukaryotes, many organelles; may be a single or double lipid bilayer; also includes associated proteins.
GO:0016021	integral to membrane	cellular_component	Penetrating at least one phospholipid bilayer of a membrane. May also refer to the state of being buried in the bilayer with no exposure outside the bilayer. When used to describe a protein, indicates that all or part of the peptide sequence is embedded in the membrane.
GO:0016740	transferase activity	molecular_function	Catalysis of the transfer of a group, e.g. a methyl group, glycosyl group, acyl group, phosphorus-containing, or other groups, from one compound (generally regarded as the donor) to another compound (generally regarded as the acceptor). Transferase is the systematic name for any enzyme of EC class 2.
[KEGG Pathway information]
Entry	Name	Description	Class
bta00561	Glycerolipid metabolism - Bos taurus (cow)	NA	Metabolism; Lipid Metabolism
bta00830	Retinol metabolism - Bos taurus (cow)	NA	Metabolism; Metabolism of Cofactors and Vitamins
bta01100	Metabolic pathways - Bos taurus (cow)	NA	NA
[HCE information]
No information. The SNP is not in a HCE.
[OMIA information]
No Information Found.
>>No.7
[SNP information]
Position_of_found_SNP: Chr14,445087	Distance: 1150
SNP_ID: rs109326954	Heterozygosity: 0
GeneID	Function	Position_in_codon	Allele	Protein_residue	Amino_acid_position	Codon_position_on_mRNA
282609	missense	2	A	E	231	707
282609	cds-reference	2	C	A	231	707
[Gene information]
Gene_Id	Gene_Symbol	Gene_Name	Location	Type_of_gene
282609	DGAT1	diacylglycerol O-acyltransferase 1	-	protein-coding
[GeneRIFs]
PubMed_Id	Description
14983021	K allele, causing an increase in milk fat percentage in the live animal, is characterized by a higher Vmax in producing triglycerides than the A allele.
15190946	examined and characterized the occurrance of the K232A substitution in the DGAT1 gene in Bos taurus and Bos indicus
15342525	Variation in the number of tandem repeats of the 18mer element might be causal for the variability in the transcription level of the DGAT1 gene.
16175458	DGAT1 found to have greatest additive effect on subcutaneous fat thickness in beef cattle after Bayesian model selection analysis of 5 candidate genes
17087837	associated with increased fat yield, fat and protein percent as well as decrease in milk yield; also in Bos indicus and Bubalus bubalis
17179535	A simultaneous analysis of the influence of CYP11B1 and DGAT1 on multiple variables of a German Holstein pedigree is presented.
17517739	characterization of both the VNTR and the K232A polymorphisms in the DGAT1 gene in the 3 main French dairy cattle breeds
17592768	The SNP (C/T) detected at position 11785 in exon 17 creates a substitution change for the amino acid sequence, resulting in an Ala residue (GCG) transition to a Val residue (GTG) in position 484 of buffalo DGAT1 protein.
17892573	we identified differences in the magnitude of effects between paternally and maternally inherited DGAT1 promoter VNTR - K232A haplotypes indicating parent-of-origin effects on milk production traits
17894561	K232A polymorphism has a clear influence on milk-fat composition.
18420644	bovine Acyl-CoA:diacylglycerol acyltransferase 1 (DGAT1) K232A polymorphism effects were found for fat and protein percentages and milk yield
18420645	conclude that selective breeding can contribute to higher unsaturation indices, and that selective breeding can capitalize on genotypic information of both stearoyl-CoA desaturase (SCD1)and diacylglycerol O-acyltransferase homolog 1(DGAT1)polymorphism
18650297	single nucleotide polymorphisms in Diacylglycerol acyltransferase had a significant effect on milk yield
18822099	DGAT1 and growth hormone receptor alleles whichor increase in milk production were found to have an adverse effect on reproduction, while the leptin allele responsible for increase in milk production was linked to marginally increased metritis frequency.
19781040	Effects of the DGAT1 p.Lys232Ala on milk, fat and protein yield, as well as fat and protein percentage in the milk of 1222 Holstein cows showed DGAT1 allele that encode lysine at position 232 was associated with increased 305-day milk fat yield.
19841232	results suggested a potential effect of the DGAT1 polymorphism on nonreturn rates for insemination 28 and 56 d after the first service
20105547	DGAT1 polymorphism had the strongest association with milk FA composition, which confirmed the key role of DGAT1 in lipid metabolism of mammary gland
20379885	The effects of an amino acid substitution in DGAT1 on milk yield in Holstein cattle, and its frequency in North American cattle, are reported.
20416823	The results confirm the lack of an association found by many other studies and suggest that these SNPs are not influential on the divergent intramuscular fat levels in the crossbred population tested.
[Uniprot Protein information]
Acc	Rec_name	Prot_length	Status	Function	Subunit	Subcellular	PTM
Q8MK44	Diacylglycerol O-acyltransferase 1	489	Reviewed (UniProtKB/Swiss-Prot)	Catalyzes the terminal and only committed step in CC triacylglycerol synthesis by using diacylglycerol and fatty acyl CC CoA as substrates. In contrast to DGAT2 it is not essential for CC survival. May be involved in VLDL (very low density lipoprotein) CC assembly (By similarity). 	NA	Endoplasmic reticulum membrane; Multi-pass CC membrane protein. 	NA
[QTL information]
QTL_Id	QTL_Trait	QTL_Type	QTL_Pvalue	QTL_Fvalue	QTL_Variance	QTL_PubMed_Id	QTL_Region
6214	Age at puberty (EBV)	Significant	<0.05	-	-	18650300	Chr14:0-5235875
1731	Body weight (mean)	Significant	-	12.1	-	15537759	Chr14:0-24666782
10954	Body weight (weaning)	Significant	2.29	-	-	ISU0041	Chr14:0-5235875
6294	Bone weight	Significant	<0.05	-	-	19422365	Chr14:0-7074434
10953	Height (mature)	Significant	3.65	-	-	ISU0041	Chr14:0-5235875
11742	Longissimus muscle area	Significant	-	-	-	12350008	Chr14:0-23136922
10952	Marbling score (EBV)	Significant	3.73	-	-	ISU0041	Chr14:0-5235875
3618	Milk fat content	Significant	<0.01	-	-	12729552	Chr14:0-17162375
2596	Milk fat percentage	Significant	<0.0029	10.74	-	12778594	Chr14:0-7946408
2673	Milk fat percentage	Significant	-	23.1	-	14762090	Chr14:0-9269491
3172	Milk fat percentage	Significant	<0.0001	-	-	15342525	Chr14:0-3940258
3184	Milk fat percentage	Significant	<0.001	-	-	12926772	Chr14:0-3940258
2488	Milk fat yield	Significant	<0.0001	-	-	12077321	Chr14:0-8762573
2600	Milk fat yield	Significant	0.0398	3.23	-	12778594	Chr14:0-7946408
2674	Milk fat yield	Significant	-	12.1	-	14762090	Chr14:0-9269491
3182	Milk fat yield	Significant	<0.001	-	-	12926772	Chr14:0-3940258
3365	Milk fat yield	Significant	<0.01	-	-	11471060	Chr14:0-3940258
3612	Milk fat yield	Significant	<0.01	-	-	12729552	Chr14:0-3940258
3613	Milk fat yield	Significant	<0.01	-	-	12729552	Chr14:0-3940258
3185	Milk protein percentage	Significant	<0.001	-	-	12926772	Chr14:0-3940258
10118	Milk protein percentage (daughter deviation)	Significant	<0.05	-	-	9657851	Chr14:0-24698626
3183	Milk protein yield	Significant	<0.01	-	-	12926772	Chr14:0-3940258
3366	Milk protein yield	Significant	<0.01	-	-	11471060	Chr14:0-3940258
1523	Milk yield	Significant	<0.01	-	-	16533362	Chr14:0-3940258
3181	Milk yield	Significant	<0.001	-	-	12926772	Chr14:0-3940258
3367	Milk yield	Significant	<0.01	-	-	11471060	Chr14:0-3940258
3609	Milk yield	Significant	<0.01	-	-	12729552	Chr14:0-3940258
10119	Milk yield (daughter deviation) 	Significant	<0.05	-	-	9657851	Chr14:0-24698626
10167	Milk yield (daughter deviation) 	Significant	0.00011	-	-	12487475	Chr14:0-3914233
6206	Milk yield (EBV)	Significant	<0.05	-	-	18650300	Chr14:0-5235875
4884	Somatic cell score	Significant	<0.01	-	-	17954769	Chr14:0-2544379
[GO information]
Accession	Term	Ontology	Definition
GO:0004144	diacylglycerol O-acyltransferase activity	molecular_function	Catalysis of the reaction: acyl-CoA + 1,2-diacylglycerol = CoA + triacylglycerol.
GO:0005783	endoplasmic reticulum	cellular_component	The irregular network of unit membranes, visible only by electron microscopy, that occurs in the cytoplasm of many eukaryotic cells. The membranes form a complex meshwork of tubular channels, which are often expanded into slitlike cavities called cisternae. The ER takes two forms, rough (or granular), with ribosomes adhering to the outer surface, and smooth (with no ribosomes attached).
GO:0005789	endoplasmic reticulum membrane	cellular_component	The lipid bilayer surrounding the endoplasmic reticulum.
GO:0008374	O-acyltransferase activity	molecular_function	Catalysis of the transfer of an acyl group to an oxygen atom on the acceptor molecule.
GO:0016020	membrane	cellular_component	Double layer of lipid molecules that encloses all cells, and, in eukaryotes, many organelles; may be a single or double lipid bilayer; also includes associated proteins.
GO:0016021	integral to membrane	cellular_component	Penetrating at least one phospholipid bilayer of a membrane. May also refer to the state of being buried in the bilayer with no exposure outside the bilayer. When used to describe a protein, indicates that all or part of the peptide sequence is embedded in the membrane.
GO:0016740	transferase activity	molecular_function	Catalysis of the transfer of a group, e.g. a methyl group, glycosyl group, acyl group, phosphorus-containing, or other groups, from one compound (generally regarded as the donor) to another compound (generally regarded as the acceptor). Transferase is the systematic name for any enzyme of EC class 2.
[KEGG Pathway information]
Entry	Name	Description	Class
bta00561	Glycerolipid metabolism - Bos taurus (cow)	NA	Metabolism; Lipid Metabolism
bta00830	Retinol metabolism - Bos taurus (cow)	NA	Metabolism; Metabolism of Cofactors and Vitamins
bta01100	Metabolic pathways - Bos taurus (cow)	NA	NA
[HCE information]
No information. The SNP is not in a HCE.
[OMIA information]
No Information Found.
>>No.8
[SNP information]
Position_of_found_SNP: Chr14,445175	Distance: 1238
SNP_ID: rs109802000	Heterozygosity: 0
GeneID	Function	Position_in_codon	Allele	Protein_residue	Amino_acid_position	Codon_position_on_mRNA
282609	intron	0			0	
[Gene information]
Gene_Id	Gene_Symbol	Gene_Name	Location	Type_of_gene
282609	DGAT1	diacylglycerol O-acyltransferase 1	-	protein-coding
[GeneRIFs]
PubMed_Id	Description
14983021	K allele, causing an increase in milk fat percentage in the live animal, is characterized by a higher Vmax in producing triglycerides than the A allele.
15190946	examined and characterized the occurrance of the K232A substitution in the DGAT1 gene in Bos taurus and Bos indicus
15342525	Variation in the number of tandem repeats of the 18mer element might be causal for the variability in the transcription level of the DGAT1 gene.
16175458	DGAT1 found to have greatest additive effect on subcutaneous fat thickness in beef cattle after Bayesian model selection analysis of 5 candidate genes
17087837	associated with increased fat yield, fat and protein percent as well as decrease in milk yield; also in Bos indicus and Bubalus bubalis
17179535	A simultaneous analysis of the influence of CYP11B1 and DGAT1 on multiple variables of a German Holstein pedigree is presented.
17517739	characterization of both the VNTR and the K232A polymorphisms in the DGAT1 gene in the 3 main French dairy cattle breeds
17592768	The SNP (C/T) detected at position 11785 in exon 17 creates a substitution change for the amino acid sequence, resulting in an Ala residue (GCG) transition to a Val residue (GTG) in position 484 of buffalo DGAT1 protein.
17892573	we identified differences in the magnitude of effects between paternally and maternally inherited DGAT1 promoter VNTR - K232A haplotypes indicating parent-of-origin effects on milk production traits
17894561	K232A polymorphism has a clear influence on milk-fat composition.
18420644	bovine Acyl-CoA:diacylglycerol acyltransferase 1 (DGAT1) K232A polymorphism effects were found for fat and protein percentages and milk yield
18420645	conclude that selective breeding can contribute to higher unsaturation indices, and that selective breeding can capitalize on genotypic information of both stearoyl-CoA desaturase (SCD1)and diacylglycerol O-acyltransferase homolog 1(DGAT1)polymorphism
18650297	single nucleotide polymorphisms in Diacylglycerol acyltransferase had a significant effect on milk yield
18822099	DGAT1 and growth hormone receptor alleles whichor increase in milk production were found to have an adverse effect on reproduction, while the leptin allele responsible for increase in milk production was linked to marginally increased metritis frequency.
19781040	Effects of the DGAT1 p.Lys232Ala on milk, fat and protein yield, as well as fat and protein percentage in the milk of 1222 Holstein cows showed DGAT1 allele that encode lysine at position 232 was associated with increased 305-day milk fat yield.
19841232	results suggested a potential effect of the DGAT1 polymorphism on nonreturn rates for insemination 28 and 56 d after the first service
20105547	DGAT1 polymorphism had the strongest association with milk FA composition, which confirmed the key role of DGAT1 in lipid metabolism of mammary gland
20379885	The effects of an amino acid substitution in DGAT1 on milk yield in Holstein cattle, and its frequency in North American cattle, are reported.
20416823	The results confirm the lack of an association found by many other studies and suggest that these SNPs are not influential on the divergent intramuscular fat levels in the crossbred population tested.
[Uniprot Protein information]
Acc	Rec_name	Prot_length	Status	Function	Subunit	Subcellular	PTM
Q8MK44	Diacylglycerol O-acyltransferase 1	489	Reviewed (UniProtKB/Swiss-Prot)	Catalyzes the terminal and only committed step in CC triacylglycerol synthesis by using diacylglycerol and fatty acyl CC CoA as substrates. In contrast to DGAT2 it is not essential for CC survival. May be involved in VLDL (very low density lipoprotein) CC assembly (By similarity). 	NA	Endoplasmic reticulum membrane; Multi-pass CC membrane protein. 	NA
[QTL information]
QTL_Id	QTL_Trait	QTL_Type	QTL_Pvalue	QTL_Fvalue	QTL_Variance	QTL_PubMed_Id	QTL_Region
6214	Age at puberty (EBV)	Significant	<0.05	-	-	18650300	Chr14:0-5235875
1731	Body weight (mean)	Significant	-	12.1	-	15537759	Chr14:0-24666782
10954	Body weight (weaning)	Significant	2.29	-	-	ISU0041	Chr14:0-5235875
6294	Bone weight	Significant	<0.05	-	-	19422365	Chr14:0-7074434
10953	Height (mature)	Significant	3.65	-	-	ISU0041	Chr14:0-5235875
11742	Longissimus muscle area	Significant	-	-	-	12350008	Chr14:0-23136922
10952	Marbling score (EBV)	Significant	3.73	-	-	ISU0041	Chr14:0-5235875
3618	Milk fat content	Significant	<0.01	-	-	12729552	Chr14:0-17162375
2596	Milk fat percentage	Significant	<0.0029	10.74	-	12778594	Chr14:0-7946408
2673	Milk fat percentage	Significant	-	23.1	-	14762090	Chr14:0-9269491
3172	Milk fat percentage	Significant	<0.0001	-	-	15342525	Chr14:0-3940258
3184	Milk fat percentage	Significant	<0.001	-	-	12926772	Chr14:0-3940258
2488	Milk fat yield	Significant	<0.0001	-	-	12077321	Chr14:0-8762573
2600	Milk fat yield	Significant	0.0398	3.23	-	12778594	Chr14:0-7946408
2674	Milk fat yield	Significant	-	12.1	-	14762090	Chr14:0-9269491
3182	Milk fat yield	Significant	<0.001	-	-	12926772	Chr14:0-3940258
3365	Milk fat yield	Significant	<0.01	-	-	11471060	Chr14:0-3940258
3612	Milk fat yield	Significant	<0.01	-	-	12729552	Chr14:0-3940258
3613	Milk fat yield	Significant	<0.01	-	-	12729552	Chr14:0-3940258
3185	Milk protein percentage	Significant	<0.001	-	-	12926772	Chr14:0-3940258
10118	Milk protein percentage (daughter deviation)	Significant	<0.05	-	-	9657851	Chr14:0-24698626
3183	Milk protein yield	Significant	<0.01	-	-	12926772	Chr14:0-3940258
3366	Milk protein yield	Significant	<0.01	-	-	11471060	Chr14:0-3940258
1523	Milk yield	Significant	<0.01	-	-	16533362	Chr14:0-3940258
3181	Milk yield	Significant	<0.001	-	-	12926772	Chr14:0-3940258
3367	Milk yield	Significant	<0.01	-	-	11471060	Chr14:0-3940258
3609	Milk yield	Significant	<0.01	-	-	12729552	Chr14:0-3940258
10119	Milk yield (daughter deviation) 	Significant	<0.05	-	-	9657851	Chr14:0-24698626
10167	Milk yield (daughter deviation) 	Significant	0.00011	-	-	12487475	Chr14:0-3914233
6206	Milk yield (EBV)	Significant	<0.05	-	-	18650300	Chr14:0-5235875
4884	Somatic cell score	Significant	<0.01	-	-	17954769	Chr14:0-2544379
[GO information]
Accession	Term	Ontology	Definition
GO:0004144	diacylglycerol O-acyltransferase activity	molecular_function	Catalysis of the reaction: acyl-CoA + 1,2-diacylglycerol = CoA + triacylglycerol.
GO:0005783	endoplasmic reticulum	cellular_component	The irregular network of unit membranes, visible only by electron microscopy, that occurs in the cytoplasm of many eukaryotic cells. The membranes form a complex meshwork of tubular channels, which are often expanded into slitlike cavities called cisternae. The ER takes two forms, rough (or granular), with ribosomes adhering to the outer surface, and smooth (with no ribosomes attached).
GO:0005789	endoplasmic reticulum membrane	cellular_component	The lipid bilayer surrounding the endoplasmic reticulum.
GO:0008374	O-acyltransferase activity	molecular_function	Catalysis of the transfer of an acyl group to an oxygen atom on the acceptor molecule.
GO:0016020	membrane	cellular_component	Double layer of lipid molecules that encloses all cells, and, in eukaryotes, many organelles; may be a single or double lipid bilayer; also includes associated proteins.
GO:0016021	integral to membrane	cellular_component	Penetrating at least one phospholipid bilayer of a membrane. May also refer to the state of being buried in the bilayer with no exposure outside the bilayer. When used to describe a protein, indicates that all or part of the peptide sequence is embedded in the membrane.
GO:0016740	transferase activity	molecular_function	Catalysis of the transfer of a group, e.g. a methyl group, glycosyl group, acyl group, phosphorus-containing, or other groups, from one compound (generally regarded as the donor) to another compound (generally regarded as the acceptor). Transferase is the systematic name for any enzyme of EC class 2.
[KEGG Pathway information]
Entry	Name	Description	Class
bta00561	Glycerolipid metabolism - Bos taurus (cow)	NA	Metabolism; Lipid Metabolism
bta00830	Retinol metabolism - Bos taurus (cow)	NA	Metabolism; Metabolism of Cofactors and Vitamins
bta01100	Metabolic pathways - Bos taurus (cow)	NA	NA
[HCE information]
No information. The SNP is not in a HCE.
[OMIA information]
No Information Found.
>>No.9
[SNP information]
Position_of_found_SNP: Chr14,446041	Distance: 2104
SNP_ID: rs110436119	Heterozygosity: 0
GeneID	Function	Position_in_codon	Allele	Protein_residue	Amino_acid_position	Codon_position_on_mRNA
282609	intron	0			0	
[Gene information]
Gene_Id	Gene_Symbol	Gene_Name	Location	Type_of_gene
282609	DGAT1	diacylglycerol O-acyltransferase 1	-	protein-coding
[GeneRIFs]
PubMed_Id	Description
14983021	K allele, causing an increase in milk fat percentage in the live animal, is characterized by a higher Vmax in producing triglycerides than the A allele.
15190946	examined and characterized the occurrance of the K232A substitution in the DGAT1 gene in Bos taurus and Bos indicus
15342525	Variation in the number of tandem repeats of the 18mer element might be causal for the variability in the transcription level of the DGAT1 gene.
16175458	DGAT1 found to have greatest additive effect on subcutaneous fat thickness in beef cattle after Bayesian model selection analysis of 5 candidate genes
17087837	associated with increased fat yield, fat and protein percent as well as decrease in milk yield; also in Bos indicus and Bubalus bubalis
17179535	A simultaneous analysis of the influence of CYP11B1 and DGAT1 on multiple variables of a German Holstein pedigree is presented.
17517739	characterization of both the VNTR and the K232A polymorphisms in the DGAT1 gene in the 3 main French dairy cattle breeds
17592768	The SNP (C/T) detected at position 11785 in exon 17 creates a substitution change for the amino acid sequence, resulting in an Ala residue (GCG) transition to a Val residue (GTG) in position 484 of buffalo DGAT1 protein.
17892573	we identified differences in the magnitude of effects between paternally and maternally inherited DGAT1 promoter VNTR - K232A haplotypes indicating parent-of-origin effects on milk production traits
17894561	K232A polymorphism has a clear influence on milk-fat composition.
18420644	bovine Acyl-CoA:diacylglycerol acyltransferase 1 (DGAT1) K232A polymorphism effects were found for fat and protein percentages and milk yield
18420645	conclude that selective breeding can contribute to higher unsaturation indices, and that selective breeding can capitalize on genotypic information of both stearoyl-CoA desaturase (SCD1)and diacylglycerol O-acyltransferase homolog 1(DGAT1)polymorphism
18650297	single nucleotide polymorphisms in Diacylglycerol acyltransferase had a significant effect on milk yield
18822099	DGAT1 and growth hormone receptor alleles whichor increase in milk production were found to have an adverse effect on reproduction, while the leptin allele responsible for increase in milk production was linked to marginally increased metritis frequency.
19781040	Effects of the DGAT1 p.Lys232Ala on milk, fat and protein yield, as well as fat and protein percentage in the milk of 1222 Holstein cows showed DGAT1 allele that encode lysine at position 232 was associated with increased 305-day milk fat yield.
19841232	results suggested a potential effect of the DGAT1 polymorphism on nonreturn rates for insemination 28 and 56 d after the first service
20105547	DGAT1 polymorphism had the strongest association with milk FA composition, which confirmed the key role of DGAT1 in lipid metabolism of mammary gland
20379885	The effects of an amino acid substitution in DGAT1 on milk yield in Holstein cattle, and its frequency in North American cattle, are reported.
20416823	The results confirm the lack of an association found by many other studies and suggest that these SNPs are not influential on the divergent intramuscular fat levels in the crossbred population tested.
[Uniprot Protein information]
Acc	Rec_name	Prot_length	Status	Function	Subunit	Subcellular	PTM
Q8MK44	Diacylglycerol O-acyltransferase 1	489	Reviewed (UniProtKB/Swiss-Prot)	Catalyzes the terminal and only committed step in CC triacylglycerol synthesis by using diacylglycerol and fatty acyl CC CoA as substrates. In contrast to DGAT2 it is not essential for CC survival. May be involved in VLDL (very low density lipoprotein) CC assembly (By similarity). 	NA	Endoplasmic reticulum membrane; Multi-pass CC membrane protein. 	NA
[QTL information]
QTL_Id	QTL_Trait	QTL_Type	QTL_Pvalue	QTL_Fvalue	QTL_Variance	QTL_PubMed_Id	QTL_Region
6214	Age at puberty (EBV)	Significant	<0.05	-	-	18650300	Chr14:0-5235875
1731	Body weight (mean)	Significant	-	12.1	-	15537759	Chr14:0-24666782
10954	Body weight (weaning)	Significant	2.29	-	-	ISU0041	Chr14:0-5235875
6294	Bone weight	Significant	<0.05	-	-	19422365	Chr14:0-7074434
10953	Height (mature)	Significant	3.65	-	-	ISU0041	Chr14:0-5235875
11742	Longissimus muscle area	Significant	-	-	-	12350008	Chr14:0-23136922
10952	Marbling score (EBV)	Significant	3.73	-	-	ISU0041	Chr14:0-5235875
3618	Milk fat content	Significant	<0.01	-	-	12729552	Chr14:0-17162375
2596	Milk fat percentage	Significant	<0.0029	10.74	-	12778594	Chr14:0-7946408
2673	Milk fat percentage	Significant	-	23.1	-	14762090	Chr14:0-9269491
3172	Milk fat percentage	Significant	<0.0001	-	-	15342525	Chr14:0-3940258
3184	Milk fat percentage	Significant	<0.001	-	-	12926772	Chr14:0-3940258
2488	Milk fat yield	Significant	<0.0001	-	-	12077321	Chr14:0-8762573
2600	Milk fat yield	Significant	0.0398	3.23	-	12778594	Chr14:0-7946408
2674	Milk fat yield	Significant	-	12.1	-	14762090	Chr14:0-9269491
3182	Milk fat yield	Significant	<0.001	-	-	12926772	Chr14:0-3940258
3365	Milk fat yield	Significant	<0.01	-	-	11471060	Chr14:0-3940258
3612	Milk fat yield	Significant	<0.01	-	-	12729552	Chr14:0-3940258
3613	Milk fat yield	Significant	<0.01	-	-	12729552	Chr14:0-3940258
3185	Milk protein percentage	Significant	<0.001	-	-	12926772	Chr14:0-3940258
10118	Milk protein percentage (daughter deviation)	Significant	<0.05	-	-	9657851	Chr14:0-24698626
3183	Milk protein yield	Significant	<0.01	-	-	12926772	Chr14:0-3940258
3366	Milk protein yield	Significant	<0.01	-	-	11471060	Chr14:0-3940258
1523	Milk yield	Significant	<0.01	-	-	16533362	Chr14:0-3940258
3181	Milk yield	Significant	<0.001	-	-	12926772	Chr14:0-3940258
3367	Milk yield	Significant	<0.01	-	-	11471060	Chr14:0-3940258
3609	Milk yield	Significant	<0.01	-	-	12729552	Chr14:0-3940258
10119	Milk yield (daughter deviation) 	Significant	<0.05	-	-	9657851	Chr14:0-24698626
10167	Milk yield (daughter deviation) 	Significant	0.00011	-	-	12487475	Chr14:0-3914233
6206	Milk yield (EBV)	Significant	<0.05	-	-	18650300	Chr14:0-5235875
4884	Somatic cell score	Significant	<0.01	-	-	17954769	Chr14:0-2544379
[GO information]
Accession	Term	Ontology	Definition
GO:0004144	diacylglycerol O-acyltransferase activity	molecular_function	Catalysis of the reaction: acyl-CoA + 1,2-diacylglycerol = CoA + triacylglycerol.
GO:0005783	endoplasmic reticulum	cellular_component	The irregular network of unit membranes, visible only by electron microscopy, that occurs in the cytoplasm of many eukaryotic cells. The membranes form a complex meshwork of tubular channels, which are often expanded into slitlike cavities called cisternae. The ER takes two forms, rough (or granular), with ribosomes adhering to the outer surface, and smooth (with no ribosomes attached).
GO:0005789	endoplasmic reticulum membrane	cellular_component	The lipid bilayer surrounding the endoplasmic reticulum.
GO:0008374	O-acyltransferase activity	molecular_function	Catalysis of the transfer of an acyl group to an oxygen atom on the acceptor molecule.
GO:0016020	membrane	cellular_component	Double layer of lipid molecules that encloses all cells, and, in eukaryotes, many organelles; may be a single or double lipid bilayer; also includes associated proteins.
GO:0016021	integral to membrane	cellular_component	Penetrating at least one phospholipid bilayer of a membrane. May also refer to the state of being buried in the bilayer with no exposure outside the bilayer. When used to describe a protein, indicates that all or part of the peptide sequence is embedded in the membrane.
GO:0016740	transferase activity	molecular_function	Catalysis of the transfer of a group, e.g. a methyl group, glycosyl group, acyl group, phosphorus-containing, or other groups, from one compound (generally regarded as the donor) to another compound (generally regarded as the acceptor). Transferase is the systematic name for any enzyme of EC class 2.
[KEGG Pathway information]
Entry	Name	Description	Class
bta00561	Glycerolipid metabolism - Bos taurus (cow)	NA	Metabolism; Lipid Metabolism
bta00830	Retinol metabolism - Bos taurus (cow)	NA	Metabolism; Metabolism of Cofactors and Vitamins
bta01100	Metabolic pathways - Bos taurus (cow)	NA	NA
[HCE information]
No information. The SNP is not in a HCE.
[OMIA information]
No Information Found.
>>No.10
[SNP information]
Position_of_found_SNP: Chr14,446619	Distance: 2682
SNP_ID: rs109162116	Heterozygosity: 0
GeneID	Function	Position_in_codon	Allele	Protein_residue	Amino_acid_position	Codon_position_on_mRNA
282609	UTR-3	0			0	1567
[Gene information]
Gene_Id	Gene_Symbol	Gene_Name	Location	Type_of_gene
282609	DGAT1	diacylglycerol O-acyltransferase 1	-	protein-coding
[GeneRIFs]
PubMed_Id	Description
14983021	K allele, causing an increase in milk fat percentage in the live animal, is characterized by a higher Vmax in producing triglycerides than the A allele.
15190946	examined and characterized the occurrance of the K232A substitution in the DGAT1 gene in Bos taurus and Bos indicus
15342525	Variation in the number of tandem repeats of the 18mer element might be causal for the variability in the transcription level of the DGAT1 gene.
16175458	DGAT1 found to have greatest additive effect on subcutaneous fat thickness in beef cattle after Bayesian model selection analysis of 5 candidate genes
17087837	associated with increased fat yield, fat and protein percent as well as decrease in milk yield; also in Bos indicus and Bubalus bubalis
17179535	A simultaneous analysis of the influence of CYP11B1 and DGAT1 on multiple variables of a German Holstein pedigree is presented.
17517739	characterization of both the VNTR and the K232A polymorphisms in the DGAT1 gene in the 3 main French dairy cattle breeds
17592768	The SNP (C/T) detected at position 11785 in exon 17 creates a substitution change for the amino acid sequence, resulting in an Ala residue (GCG) transition to a Val residue (GTG) in position 484 of buffalo DGAT1 protein.
17892573	we identified differences in the magnitude of effects between paternally and maternally inherited DGAT1 promoter VNTR - K232A haplotypes indicating parent-of-origin effects on milk production traits
17894561	K232A polymorphism has a clear influence on milk-fat composition.
18420644	bovine Acyl-CoA:diacylglycerol acyltransferase 1 (DGAT1) K232A polymorphism effects were found for fat and protein percentages and milk yield
18420645	conclude that selective breeding can contribute to higher unsaturation indices, and that selective breeding can capitalize on genotypic information of both stearoyl-CoA desaturase (SCD1)and diacylglycerol O-acyltransferase homolog 1(DGAT1)polymorphism
18650297	single nucleotide polymorphisms in Diacylglycerol acyltransferase had a significant effect on milk yield
18822099	DGAT1 and growth hormone receptor alleles whichor increase in milk production were found to have an adverse effect on reproduction, while the leptin allele responsible for increase in milk production was linked to marginally increased metritis frequency.
19781040	Effects of the DGAT1 p.Lys232Ala on milk, fat and protein yield, as well as fat and protein percentage in the milk of 1222 Holstein cows showed DGAT1 allele that encode lysine at position 232 was associated with increased 305-day milk fat yield.
19841232	results suggested a potential effect of the DGAT1 polymorphism on nonreturn rates for insemination 28 and 56 d after the first service
20105547	DGAT1 polymorphism had the strongest association with milk FA composition, which confirmed the key role of DGAT1 in lipid metabolism of mammary gland
20379885	The effects of an amino acid substitution in DGAT1 on milk yield in Holstein cattle, and its frequency in North American cattle, are reported.
20416823	The results confirm the lack of an association found by many other studies and suggest that these SNPs are not influential on the divergent intramuscular fat levels in the crossbred population tested.
[Uniprot Protein information]
Acc	Rec_name	Prot_length	Status	Function	Subunit	Subcellular	PTM
Q8MK44	Diacylglycerol O-acyltransferase 1	489	Reviewed (UniProtKB/Swiss-Prot)	Catalyzes the terminal and only committed step in CC triacylglycerol synthesis by using diacylglycerol and fatty acyl CC CoA as substrates. In contrast to DGAT2 it is not essential for CC survival. May be involved in VLDL (very low density lipoprotein) CC assembly (By similarity). 	NA	Endoplasmic reticulum membrane; Multi-pass CC membrane protein. 	NA
[QTL information]
QTL_Id	QTL_Trait	QTL_Type	QTL_Pvalue	QTL_Fvalue	QTL_Variance	QTL_PubMed_Id	QTL_Region
6214	Age at puberty (EBV)	Significant	<0.05	-	-	18650300	Chr14:0-5235875
1731	Body weight (mean)	Significant	-	12.1	-	15537759	Chr14:0-24666782
10954	Body weight (weaning)	Significant	2.29	-	-	ISU0041	Chr14:0-5235875
6294	Bone weight	Significant	<0.05	-	-	19422365	Chr14:0-7074434
10953	Height (mature)	Significant	3.65	-	-	ISU0041	Chr14:0-5235875
11742	Longissimus muscle area	Significant	-	-	-	12350008	Chr14:0-23136922
10952	Marbling score (EBV)	Significant	3.73	-	-	ISU0041	Chr14:0-5235875
3618	Milk fat content	Significant	<0.01	-	-	12729552	Chr14:0-17162375
2596	Milk fat percentage	Significant	<0.0029	10.74	-	12778594	Chr14:0-7946408
2673	Milk fat percentage	Significant	-	23.1	-	14762090	Chr14:0-9269491
3172	Milk fat percentage	Significant	<0.0001	-	-	15342525	Chr14:0-3940258
3184	Milk fat percentage	Significant	<0.001	-	-	12926772	Chr14:0-3940258
2488	Milk fat yield	Significant	<0.0001	-	-	12077321	Chr14:0-8762573
2600	Milk fat yield	Significant	0.0398	3.23	-	12778594	Chr14:0-7946408
2674	Milk fat yield	Significant	-	12.1	-	14762090	Chr14:0-9269491
3182	Milk fat yield	Significant	<0.001	-	-	12926772	Chr14:0-3940258
3365	Milk fat yield	Significant	<0.01	-	-	11471060	Chr14:0-3940258
3612	Milk fat yield	Significant	<0.01	-	-	12729552	Chr14:0-3940258
3613	Milk fat yield	Significant	<0.01	-	-	12729552	Chr14:0-3940258
3185	Milk protein percentage	Significant	<0.001	-	-	12926772	Chr14:0-3940258
10118	Milk protein percentage (daughter deviation)	Significant	<0.05	-	-	9657851	Chr14:0-24698626
3183	Milk protein yield	Significant	<0.01	-	-	12926772	Chr14:0-3940258
3366	Milk protein yield	Significant	<0.01	-	-	11471060	Chr14:0-3940258
1523	Milk yield	Significant	<0.01	-	-	16533362	Chr14:0-3940258
3181	Milk yield	Significant	<0.001	-	-	12926772	Chr14:0-3940258
3367	Milk yield	Significant	<0.01	-	-	11471060	Chr14:0-3940258
3609	Milk yield	Significant	<0.01	-	-	12729552	Chr14:0-3940258
10119	Milk yield (daughter deviation) 	Significant	<0.05	-	-	9657851	Chr14:0-24698626
10167	Milk yield (daughter deviation) 	Significant	0.00011	-	-	12487475	Chr14:0-3914233
6206	Milk yield (EBV)	Significant	<0.05	-	-	18650300	Chr14:0-5235875
4884	Somatic cell score	Significant	<0.01	-	-	17954769	Chr14:0-2544379
[GO information]
Accession	Term	Ontology	Definition
GO:0004144	diacylglycerol O-acyltransferase activity	molecular_function	Catalysis of the reaction: acyl-CoA + 1,2-diacylglycerol = CoA + triacylglycerol.
GO:0005783	endoplasmic reticulum	cellular_component	The irregular network of unit membranes, visible only by electron microscopy, that occurs in the cytoplasm of many eukaryotic cells. The membranes form a complex meshwork of tubular channels, which are often expanded into slitlike cavities called cisternae. The ER takes two forms, rough (or granular), with ribosomes adhering to the outer surface, and smooth (with no ribosomes attached).
GO:0005789	endoplasmic reticulum membrane	cellular_component	The lipid bilayer surrounding the endoplasmic reticulum.
GO:0008374	O-acyltransferase activity	molecular_function	Catalysis of the transfer of an acyl group to an oxygen atom on the acceptor molecule.
GO:0016020	membrane	cellular_component	Double layer of lipid molecules that encloses all cells, and, in eukaryotes, many organelles; may be a single or double lipid bilayer; also includes associated proteins.
GO:0016021	integral to membrane	cellular_component	Penetrating at least one phospholipid bilayer of a membrane. May also refer to the state of being buried in the bilayer with no exposure outside the bilayer. When used to describe a protein, indicates that all or part of the peptide sequence is embedded in the membrane.
GO:0016740	transferase activity	molecular_function	Catalysis of the transfer of a group, e.g. a methyl group, glycosyl group, acyl group, phosphorus-containing, or other groups, from one compound (generally regarded as the donor) to another compound (generally regarded as the acceptor). Transferase is the systematic name for any enzyme of EC class 2.
[KEGG Pathway information]
Entry	Name	Description	Class
bta00561	Glycerolipid metabolism - Bos taurus (cow)	NA	Metabolism; Lipid Metabolism
bta00830	Retinol metabolism - Bos taurus (cow)	NA	Metabolism; Metabolism of Cofactors and Vitamins
bta01100	Metabolic pathways - Bos taurus (cow)	NA	NA
[HCE information]
No information. The SNP is not in a HCE.
[OMIA information]
No Information Found.
>>No.11
[SNP information]
Position_of_found_SNP: Chr14,446662	Distance: 2725
SNP_ID: rs109277378	Heterozygosity: 0
GeneID	Function	Position_in_codon	Allele	Protein_residue	Amino_acid_position	Codon_position_on_mRNA
282609	UTR-3	0			0	1610
[Gene information]
Gene_Id	Gene_Symbol	Gene_Name	Location	Type_of_gene
282609	DGAT1	diacylglycerol O-acyltransferase 1	-	protein-coding
[GeneRIFs]
PubMed_Id	Description
14983021	K allele, causing an increase in milk fat percentage in the live animal, is characterized by a higher Vmax in producing triglycerides than the A allele.
15190946	examined and characterized the occurrance of the K232A substitution in the DGAT1 gene in Bos taurus and Bos indicus
15342525	Variation in the number of tandem repeats of the 18mer element might be causal for the variability in the transcription level of the DGAT1 gene.
16175458	DGAT1 found to have greatest additive effect on subcutaneous fat thickness in beef cattle after Bayesian model selection analysis of 5 candidate genes
17087837	associated with increased fat yield, fat and protein percent as well as decrease in milk yield; also in Bos indicus and Bubalus bubalis
17179535	A simultaneous analysis of the influence of CYP11B1 and DGAT1 on multiple variables of a German Holstein pedigree is presented.
17517739	characterization of both the VNTR and the K232A polymorphisms in the DGAT1 gene in the 3 main French dairy cattle breeds
17592768	The SNP (C/T) detected at position 11785 in exon 17 creates a substitution change for the amino acid sequence, resulting in an Ala residue (GCG) transition to a Val residue (GTG) in position 484 of buffalo DGAT1 protein.
17892573	we identified differences in the magnitude of effects between paternally and maternally inherited DGAT1 promoter VNTR - K232A haplotypes indicating parent-of-origin effects on milk production traits
17894561	K232A polymorphism has a clear influence on milk-fat composition.
18420644	bovine Acyl-CoA:diacylglycerol acyltransferase 1 (DGAT1) K232A polymorphism effects were found for fat and protein percentages and milk yield
18420645	conclude that selective breeding can contribute to higher unsaturation indices, and that selective breeding can capitalize on genotypic information of both stearoyl-CoA desaturase (SCD1)and diacylglycerol O-acyltransferase homolog 1(DGAT1)polymorphism
18650297	single nucleotide polymorphisms in Diacylglycerol acyltransferase had a significant effect on milk yield
18822099	DGAT1 and growth hormone receptor alleles whichor increase in milk production were found to have an adverse effect on reproduction, while the leptin allele responsible for increase in milk production was linked to marginally increased metritis frequency.
19781040	Effects of the DGAT1 p.Lys232Ala on milk, fat and protein yield, as well as fat and protein percentage in the milk of 1222 Holstein cows showed DGAT1 allele that encode lysine at position 232 was associated with increased 305-day milk fat yield.
19841232	results suggested a potential effect of the DGAT1 polymorphism on nonreturn rates for insemination 28 and 56 d after the first service
20105547	DGAT1 polymorphism had the strongest association with milk FA composition, which confirmed the key role of DGAT1 in lipid metabolism of mammary gland
20379885	The effects of an amino acid substitution in DGAT1 on milk yield in Holstein cattle, and its frequency in North American cattle, are reported.
20416823	The results confirm the lack of an association found by many other studies and suggest that these SNPs are not influential on the divergent intramuscular fat levels in the crossbred population tested.
[Uniprot Protein information]
Acc	Rec_name	Prot_length	Status	Function	Subunit	Subcellular	PTM
Q8MK44	Diacylglycerol O-acyltransferase 1	489	Reviewed (UniProtKB/Swiss-Prot)	Catalyzes the terminal and only committed step in CC triacylglycerol synthesis by using diacylglycerol and fatty acyl CC CoA as substrates. In contrast to DGAT2 it is not essential for CC survival. May be involved in VLDL (very low density lipoprotein) CC assembly (By similarity). 	NA	Endoplasmic reticulum membrane; Multi-pass CC membrane protein. 	NA
[QTL information]
QTL_Id	QTL_Trait	QTL_Type	QTL_Pvalue	QTL_Fvalue	QTL_Variance	QTL_PubMed_Id	QTL_Region
6214	Age at puberty (EBV)	Significant	<0.05	-	-	18650300	Chr14:0-5235875
1731	Body weight (mean)	Significant	-	12.1	-	15537759	Chr14:0-24666782
10954	Body weight (weaning)	Significant	2.29	-	-	ISU0041	Chr14:0-5235875
6294	Bone weight	Significant	<0.05	-	-	19422365	Chr14:0-7074434
10953	Height (mature)	Significant	3.65	-	-	ISU0041	Chr14:0-5235875
11742	Longissimus muscle area	Significant	-	-	-	12350008	Chr14:0-23136922
10952	Marbling score (EBV)	Significant	3.73	-	-	ISU0041	Chr14:0-5235875
3618	Milk fat content	Significant	<0.01	-	-	12729552	Chr14:0-17162375
2596	Milk fat percentage	Significant	<0.0029	10.74	-	12778594	Chr14:0-7946408
2673	Milk fat percentage	Significant	-	23.1	-	14762090	Chr14:0-9269491
3172	Milk fat percentage	Significant	<0.0001	-	-	15342525	Chr14:0-3940258
3184	Milk fat percentage	Significant	<0.001	-	-	12926772	Chr14:0-3940258
2488	Milk fat yield	Significant	<0.0001	-	-	12077321	Chr14:0-8762573
2600	Milk fat yield	Significant	0.0398	3.23	-	12778594	Chr14:0-7946408
2674	Milk fat yield	Significant	-	12.1	-	14762090	Chr14:0-9269491
3182	Milk fat yield	Significant	<0.001	-	-	12926772	Chr14:0-3940258
3365	Milk fat yield	Significant	<0.01	-	-	11471060	Chr14:0-3940258
3612	Milk fat yield	Significant	<0.01	-	-	12729552	Chr14:0-3940258
3613	Milk fat yield	Significant	<0.01	-	-	12729552	Chr14:0-3940258
3185	Milk protein percentage	Significant	<0.001	-	-	12926772	Chr14:0-3940258
10118	Milk protein percentage (daughter deviation)	Significant	<0.05	-	-	9657851	Chr14:0-24698626
3183	Milk protein yield	Significant	<0.01	-	-	12926772	Chr14:0-3940258
3366	Milk protein yield	Significant	<0.01	-	-	11471060	Chr14:0-3940258
1523	Milk yield	Significant	<0.01	-	-	16533362	Chr14:0-3940258
3181	Milk yield	Significant	<0.001	-	-	12926772	Chr14:0-3940258
3367	Milk yield	Significant	<0.01	-	-	11471060	Chr14:0-3940258
3609	Milk yield	Significant	<0.01	-	-	12729552	Chr14:0-3940258
10119	Milk yield (daughter deviation) 	Significant	<0.05	-	-	9657851	Chr14:0-24698626
10167	Milk yield (daughter deviation) 	Significant	0.00011	-	-	12487475	Chr14:0-3914233
6206	Milk yield (EBV)	Significant	<0.05	-	-	18650300	Chr14:0-5235875
4884	Somatic cell score	Significant	<0.01	-	-	17954769	Chr14:0-2544379
[GO information]
Accession	Term	Ontology	Definition
GO:0004144	diacylglycerol O-acyltransferase activity	molecular_function	Catalysis of the reaction: acyl-CoA + 1,2-diacylglycerol = CoA + triacylglycerol.
GO:0005783	endoplasmic reticulum	cellular_component	The irregular network of unit membranes, visible only by electron microscopy, that occurs in the cytoplasm of many eukaryotic cells. The membranes form a complex meshwork of tubular channels, which are often expanded into slitlike cavities called cisternae. The ER takes two forms, rough (or granular), with ribosomes adhering to the outer surface, and smooth (with no ribosomes attached).
GO:0005789	endoplasmic reticulum membrane	cellular_component	The lipid bilayer surrounding the endoplasmic reticulum.
GO:0008374	O-acyltransferase activity	molecular_function	Catalysis of the transfer of an acyl group to an oxygen atom on the acceptor molecule.
GO:0016020	membrane	cellular_component	Double layer of lipid molecules that encloses all cells, and, in eukaryotes, many organelles; may be a single or double lipid bilayer; also includes associated proteins.
GO:0016021	integral to membrane	cellular_component	Penetrating at least one phospholipid bilayer of a membrane. May also refer to the state of being buried in the bilayer with no exposure outside the bilayer. When used to describe a protein, indicates that all or part of the peptide sequence is embedded in the membrane.
GO:0016740	transferase activity	molecular_function	Catalysis of the transfer of a group, e.g. a methyl group, glycosyl group, acyl group, phosphorus-containing, or other groups, from one compound (generally regarded as the donor) to another compound (generally regarded as the acceptor). Transferase is the systematic name for any enzyme of EC class 2.
[KEGG Pathway information]
Entry	Name	Description	Class
bta00561	Glycerolipid metabolism - Bos taurus (cow)	NA	Metabolism; Lipid Metabolism
bta00830	Retinol metabolism - Bos taurus (cow)	NA	Metabolism; Metabolism of Cofactors and Vitamins
bta01100	Metabolic pathways - Bos taurus (cow)	NA	NA
[HCE information]
No information. The SNP is not in a HCE.
[OMIA information]
No Information Found.
>>No.12
[SNP information]
Position_of_found_SNP: Chr14,446682	Distance: 2745
SNP_ID: rs109251616	Heterozygosity: 0
GeneID	Function	Position_in_codon	Allele	Protein_residue	Amino_acid_position	Codon_position_on_mRNA
282609	UTR-3	0			0	1630
[Gene information]
Gene_Id	Gene_Symbol	Gene_Name	Location	Type_of_gene
282609	DGAT1	diacylglycerol O-acyltransferase 1	-	protein-coding
[GeneRIFs]
PubMed_Id	Description
14983021	K allele, causing an increase in milk fat percentage in the live animal, is characterized by a higher Vmax in producing triglycerides than the A allele.
15190946	examined and characterized the occurrance of the K232A substitution in the DGAT1 gene in Bos taurus and Bos indicus
15342525	Variation in the number of tandem repeats of the 18mer element might be causal for the variability in the transcription level of the DGAT1 gene.
16175458	DGAT1 found to have greatest additive effect on subcutaneous fat thickness in beef cattle after Bayesian model selection analysis of 5 candidate genes
17087837	associated with increased fat yield, fat and protein percent as well as decrease in milk yield; also in Bos indicus and Bubalus bubalis
17179535	A simultaneous analysis of the influence of CYP11B1 and DGAT1 on multiple variables of a German Holstein pedigree is presented.
17517739	characterization of both the VNTR and the K232A polymorphisms in the DGAT1 gene in the 3 main French dairy cattle breeds
17592768	The SNP (C/T) detected at position 11785 in exon 17 creates a substitution change for the amino acid sequence, resulting in an Ala residue (GCG) transition to a Val residue (GTG) in position 484 of buffalo DGAT1 protein.
17892573	we identified differences in the magnitude of effects between paternally and maternally inherited DGAT1 promoter VNTR - K232A haplotypes indicating parent-of-origin effects on milk production traits
17894561	K232A polymorphism has a clear influence on milk-fat composition.
18420644	bovine Acyl-CoA:diacylglycerol acyltransferase 1 (DGAT1) K232A polymorphism effects were found for fat and protein percentages and milk yield
18420645	conclude that selective breeding can contribute to higher unsaturation indices, and that selective breeding can capitalize on genotypic information of both stearoyl-CoA desaturase (SCD1)and diacylglycerol O-acyltransferase homolog 1(DGAT1)polymorphism
18650297	single nucleotide polymorphisms in Diacylglycerol acyltransferase had a significant effect on milk yield
18822099	DGAT1 and growth hormone receptor alleles whichor increase in milk production were found to have an adverse effect on reproduction, while the leptin allele responsible for increase in milk production was linked to marginally increased metritis frequency.
19781040	Effects of the DGAT1 p.Lys232Ala on milk, fat and protein yield, as well as fat and protein percentage in the milk of 1222 Holstein cows showed DGAT1 allele that encode lysine at position 232 was associated with increased 305-day milk fat yield.
19841232	results suggested a potential effect of the DGAT1 polymorphism on nonreturn rates for insemination 28 and 56 d after the first service
20105547	DGAT1 polymorphism had the strongest association with milk FA composition, which confirmed the key role of DGAT1 in lipid metabolism of mammary gland
20379885	The effects of an amino acid substitution in DGAT1 on milk yield in Holstein cattle, and its frequency in North American cattle, are reported.
20416823	The results confirm the lack of an association found by many other studies and suggest that these SNPs are not influential on the divergent intramuscular fat levels in the crossbred population tested.
[Uniprot Protein information]
Acc	Rec_name	Prot_length	Status	Function	Subunit	Subcellular	PTM
Q8MK44	Diacylglycerol O-acyltransferase 1	489	Reviewed (UniProtKB/Swiss-Prot)	Catalyzes the terminal and only committed step in CC triacylglycerol synthesis by using diacylglycerol and fatty acyl CC CoA as substrates. In contrast to DGAT2 it is not essential for CC survival. May be involved in VLDL (very low density lipoprotein) CC assembly (By similarity). 	NA	Endoplasmic reticulum membrane; Multi-pass CC membrane protein. 	NA
[QTL information]
QTL_Id	QTL_Trait	QTL_Type	QTL_Pvalue	QTL_Fvalue	QTL_Variance	QTL_PubMed_Id	QTL_Region
6214	Age at puberty (EBV)	Significant	<0.05	-	-	18650300	Chr14:0-5235875
1731	Body weight (mean)	Significant	-	12.1	-	15537759	Chr14:0-24666782
10954	Body weight (weaning)	Significant	2.29	-	-	ISU0041	Chr14:0-5235875
6294	Bone weight	Significant	<0.05	-	-	19422365	Chr14:0-7074434
10953	Height (mature)	Significant	3.65	-	-	ISU0041	Chr14:0-5235875
11742	Longissimus muscle area	Significant	-	-	-	12350008	Chr14:0-23136922
10952	Marbling score (EBV)	Significant	3.73	-	-	ISU0041	Chr14:0-5235875
3618	Milk fat content	Significant	<0.01	-	-	12729552	Chr14:0-17162375
2596	Milk fat percentage	Significant	<0.0029	10.74	-	12778594	Chr14:0-7946408
2673	Milk fat percentage	Significant	-	23.1	-	14762090	Chr14:0-9269491
3172	Milk fat percentage	Significant	<0.0001	-	-	15342525	Chr14:0-3940258
3184	Milk fat percentage	Significant	<0.001	-	-	12926772	Chr14:0-3940258
2488	Milk fat yield	Significant	<0.0001	-	-	12077321	Chr14:0-8762573
2600	Milk fat yield	Significant	0.0398	3.23	-	12778594	Chr14:0-7946408
2674	Milk fat yield	Significant	-	12.1	-	14762090	Chr14:0-9269491
3182	Milk fat yield	Significant	<0.001	-	-	12926772	Chr14:0-3940258
3365	Milk fat yield	Significant	<0.01	-	-	11471060	Chr14:0-3940258
3612	Milk fat yield	Significant	<0.01	-	-	12729552	Chr14:0-3940258
3613	Milk fat yield	Significant	<0.01	-	-	12729552	Chr14:0-3940258
3185	Milk protein percentage	Significant	<0.001	-	-	12926772	Chr14:0-3940258
10118	Milk protein percentage (daughter deviation)	Significant	<0.05	-	-	9657851	Chr14:0-24698626
3183	Milk protein yield	Significant	<0.01	-	-	12926772	Chr14:0-3940258
3366	Milk protein yield	Significant	<0.01	-	-	11471060	Chr14:0-3940258
1523	Milk yield	Significant	<0.01	-	-	16533362	Chr14:0-3940258
3181	Milk yield	Significant	<0.001	-	-	12926772	Chr14:0-3940258
3367	Milk yield	Significant	<0.01	-	-	11471060	Chr14:0-3940258
3609	Milk yield	Significant	<0.01	-	-	12729552	Chr14:0-3940258
10119	Milk yield (daughter deviation) 	Significant	<0.05	-	-	9657851	Chr14:0-24698626
10167	Milk yield (daughter deviation) 	Significant	0.00011	-	-	12487475	Chr14:0-3914233
6206	Milk yield (EBV)	Significant	<0.05	-	-	18650300	Chr14:0-5235875
4884	Somatic cell score	Significant	<0.01	-	-	17954769	Chr14:0-2544379
[GO information]
Accession	Term	Ontology	Definition
GO:0004144	diacylglycerol O-acyltransferase activity	molecular_function	Catalysis of the reaction: acyl-CoA + 1,2-diacylglycerol = CoA + triacylglycerol.
GO:0005783	endoplasmic reticulum	cellular_component	The irregular network of unit membranes, visible only by electron microscopy, that occurs in the cytoplasm of many eukaryotic cells. The membranes form a complex meshwork of tubular channels, which are often expanded into slitlike cavities called cisternae. The ER takes two forms, rough (or granular), with ribosomes adhering to the outer surface, and smooth (with no ribosomes attached).
GO:0005789	endoplasmic reticulum membrane	cellular_component	The lipid bilayer surrounding the endoplasmic reticulum.
GO:0008374	O-acyltransferase activity	molecular_function	Catalysis of the transfer of an acyl group to an oxygen atom on the acceptor molecule.
GO:0016020	membrane	cellular_component	Double layer of lipid molecules that encloses all cells, and, in eukaryotes, many organelles; may be a single or double lipid bilayer; also includes associated proteins.
GO:0016021	integral to membrane	cellular_component	Penetrating at least one phospholipid bilayer of a membrane. May also refer to the state of being buried in the bilayer with no exposure outside the bilayer. When used to describe a protein, indicates that all or part of the peptide sequence is embedded in the membrane.
GO:0016740	transferase activity	molecular_function	Catalysis of the transfer of a group, e.g. a methyl group, glycosyl group, acyl group, phosphorus-containing, or other groups, from one compound (generally regarded as the donor) to another compound (generally regarded as the acceptor). Transferase is the systematic name for any enzyme of EC class 2.
[KEGG Pathway information]
Entry	Name	Description	Class
bta00561	Glycerolipid metabolism - Bos taurus (cow)	NA	Metabolism; Lipid Metabolism
bta00830	Retinol metabolism - Bos taurus (cow)	NA	Metabolism; Metabolism of Cofactors and Vitamins
bta01100	Metabolic pathways - Bos taurus (cow)	NA	NA
[HCE information]
No information. The SNP is not in a HCE.
[OMIA information]
No Information Found.

>>Region: Within 5k bp from the locus Chr14,565311
In total: 4 SNP(s)
>>No.1
[SNP information]
Position_of_found_SNP: Chr14,561644	Distance: 3667
SNP_ID: rs109507034	Heterozygosity: 0
GeneID	Function	Position_in_codon	Allele	Protein_residue	Amino_acid_position	Codon_position_on_mRNA
No information. The SNP is not in a gene.
[Gene information]
No information. The SNP is not in a gene.
[GeneRIFs]
No information. The SNP is not in a gene.
[Uniprot Protein information]
No information. The SNP is not in a gene.
[QTL information]
QTL_Id	QTL_Trait	QTL_Type	QTL_Pvalue	QTL_Fvalue	QTL_Variance	QTL_PubMed_Id	QTL_Region
6214	Age at puberty (EBV)	Significant	<0.05	-	-	18650300	Chr14:0-5235875
1731	Body weight (mean)	Significant	-	12.1	-	15537759	Chr14:0-24666782
10954	Body weight (weaning)	Significant	2.29	-	-	ISU0041	Chr14:0-5235875
6294	Bone weight	Significant	<0.05	-	-	19422365	Chr14:0-7074434
10953	Height (mature)	Significant	3.65	-	-	ISU0041	Chr14:0-5235875
11742	Longissimus muscle area	Significant	-	-	-	12350008	Chr14:0-23136922
10952	Marbling score (EBV)	Significant	3.73	-	-	ISU0041	Chr14:0-5235875
3618	Milk fat content	Significant	<0.01	-	-	12729552	Chr14:0-17162375
2596	Milk fat percentage	Significant	<0.0029	10.74	-	12778594	Chr14:0-7946408
2673	Milk fat percentage	Significant	-	23.1	-	14762090	Chr14:0-9269491
3172	Milk fat percentage	Significant	<0.0001	-	-	15342525	Chr14:0-3940258
3184	Milk fat percentage	Significant	<0.001	-	-	12926772	Chr14:0-3940258
2488	Milk fat yield	Significant	<0.0001	-	-	12077321	Chr14:0-8762573
2600	Milk fat yield	Significant	0.0398	3.23	-	12778594	Chr14:0-7946408
2674	Milk fat yield	Significant	-	12.1	-	14762090	Chr14:0-9269491
3182	Milk fat yield	Significant	<0.001	-	-	12926772	Chr14:0-3940258
3365	Milk fat yield	Significant	<0.01	-	-	11471060	Chr14:0-3940258
3612	Milk fat yield	Significant	<0.01	-	-	12729552	Chr14:0-3940258
3613	Milk fat yield	Significant	<0.01	-	-	12729552	Chr14:0-3940258
3185	Milk protein percentage	Significant	<0.001	-	-	12926772	Chr14:0-3940258
10118	Milk protein percentage (daughter deviation)	Significant	<0.05	-	-	9657851	Chr14:0-24698626
3183	Milk protein yield	Significant	<0.01	-	-	12926772	Chr14:0-3940258
3366	Milk protein yield	Significant	<0.01	-	-	11471060	Chr14:0-3940258
1523	Milk yield	Significant	<0.01	-	-	16533362	Chr14:0-3940258
3181	Milk yield	Significant	<0.001	-	-	12926772	Chr14:0-3940258
3367	Milk yield	Significant	<0.01	-	-	11471060	Chr14:0-3940258
3609	Milk yield	Significant	<0.01	-	-	12729552	Chr14:0-3940258
10119	Milk yield (daughter deviation) 	Significant	<0.05	-	-	9657851	Chr14:0-24698626
10167	Milk yield (daughter deviation) 	Significant	0.00011	-	-	12487475	Chr14:0-3914233
6206	Milk yield (EBV)	Significant	<0.05	-	-	18650300	Chr14:0-5235875
4884	Somatic cell score	Significant	<0.01	-	-	17954769	Chr14:0-2544379
[GO information]
No information. The SNP is not in a gene.
[KEGG Pathway information]
No information. The SNP is not in a gene.
[HCE information]
No information. The SNP is not in a HCE.
[OMIA information]
No information. The SNP is not in a gene.
>>No.2
[SNP information]
Position_of_found_SNP: Chr14,563127	Distance: 2184
SNP_ID: rs110469752	Heterozygosity: 0
GeneID	Function	Position_in_codon	Allele	Protein_residue	Amino_acid_position	Codon_position_on_mRNA
509114	intron	0			0	
[Gene information]
Gene_Id	Gene_Symbol	Gene_Name	Location	Type_of_gene
509114	LOC509114	similar to hCG2040155	-	protein-coding
[GeneRIFs]
PubMed_Id	Description
No GeneRIFs Found.
[Uniprot Protein information]
Acc	Rec_name	Prot_length	Status	Function	Subunit	Subcellular	PTM
No Information Found.
[QTL information]
QTL_Id	QTL_Trait	QTL_Type	QTL_Pvalue	QTL_Fvalue	QTL_Variance	QTL_PubMed_Id	QTL_Region
6214	Age at puberty (EBV)	Significant	<0.05	-	-	18650300	Chr14:0-5235875
1731	Body weight (mean)	Significant	-	12.1	-	15537759	Chr14:0-24666782
10954	Body weight (weaning)	Significant	2.29	-	-	ISU0041	Chr14:0-5235875
6294	Bone weight	Significant	<0.05	-	-	19422365	Chr14:0-7074434
10953	Height (mature)	Significant	3.65	-	-	ISU0041	Chr14:0-5235875
11742	Longissimus muscle area	Significant	-	-	-	12350008	Chr14:0-23136922
10952	Marbling score (EBV)	Significant	3.73	-	-	ISU0041	Chr14:0-5235875
3618	Milk fat content	Significant	<0.01	-	-	12729552	Chr14:0-17162375
2596	Milk fat percentage	Significant	<0.0029	10.74	-	12778594	Chr14:0-7946408
2673	Milk fat percentage	Significant	-	23.1	-	14762090	Chr14:0-9269491
3172	Milk fat percentage	Significant	<0.0001	-	-	15342525	Chr14:0-3940258
3184	Milk fat percentage	Significant	<0.001	-	-	12926772	Chr14:0-3940258
2488	Milk fat yield	Significant	<0.0001	-	-	12077321	Chr14:0-8762573
2600	Milk fat yield	Significant	0.0398	3.23	-	12778594	Chr14:0-7946408
2674	Milk fat yield	Significant	-	12.1	-	14762090	Chr14:0-9269491
3182	Milk fat yield	Significant	<0.001	-	-	12926772	Chr14:0-3940258
3365	Milk fat yield	Significant	<0.01	-	-	11471060	Chr14:0-3940258
3612	Milk fat yield	Significant	<0.01	-	-	12729552	Chr14:0-3940258
3613	Milk fat yield	Significant	<0.01	-	-	12729552	Chr14:0-3940258
3185	Milk protein percentage	Significant	<0.001	-	-	12926772	Chr14:0-3940258
10118	Milk protein percentage (daughter deviation)	Significant	<0.05	-	-	9657851	Chr14:0-24698626
3183	Milk protein yield	Significant	<0.01	-	-	12926772	Chr14:0-3940258
3366	Milk protein yield	Significant	<0.01	-	-	11471060	Chr14:0-3940258
1523	Milk yield	Significant	<0.01	-	-	16533362	Chr14:0-3940258
3181	Milk yield	Significant	<0.001	-	-	12926772	Chr14:0-3940258
3367	Milk yield	Significant	<0.01	-	-	11471060	Chr14:0-3940258
3609	Milk yield	Significant	<0.01	-	-	12729552	Chr14:0-3940258
10119	Milk yield (daughter deviation) 	Significant	<0.05	-	-	9657851	Chr14:0-24698626
10167	Milk yield (daughter deviation) 	Significant	0.00011	-	-	12487475	Chr14:0-3914233
6206	Milk yield (EBV)	Significant	<0.05	-	-	18650300	Chr14:0-5235875
4884	Somatic cell score	Significant	<0.01	-	-	17954769	Chr14:0-2544379
[GO information]
Accession	Term	Ontology	Definition
GO:0005515	protein binding	molecular_function	Interacting selectively and non-covalently with any protein or protein complex (a complex of two or more proteins that may include other nonprotein molecules).
[KEGG Pathway information]
Entry	Name	Description	Class
No Information Found.
[HCE information]
No information. The SNP is not in a HCE.
[OMIA information]
No Information Found.
>>No.3
[SNP information]
Position_of_found_SNP: Chr14,565311	Distance: 0
SNP_ID: rs41256919	Heterozygosity: 0.42
GeneID	Function	Position_in_codon	Allele	Protein_residue	Amino_acid_position	Codon_position_on_mRNA
509114	nearGene-5	0			0	
512498	cds-reference	3	A	E	80	627
[Gene information]
Gene_Id	Gene_Symbol	Gene_Name	Location	Type_of_gene
509114	LOC509114	similar to hCG2040155	-	protein-coding
[GeneRIFs]
PubMed_Id	Description
No GeneRIFs Found.
[Uniprot Protein information]
Acc	Rec_name	Prot_length	Status	Function	Subunit	Subcellular	PTM
No Information Found.
[QTL information]
QTL_Id	QTL_Trait	QTL_Type	QTL_Pvalue	QTL_Fvalue	QTL_Variance	QTL_PubMed_Id	QTL_Region
6214	Age at puberty (EBV)	Significant	<0.05	-	-	18650300	Chr14:0-5235875
1731	Body weight (mean)	Significant	-	12.1	-	15537759	Chr14:0-24666782
10954	Body weight (weaning)	Significant	2.29	-	-	ISU0041	Chr14:0-5235875
6294	Bone weight	Significant	<0.05	-	-	19422365	Chr14:0-7074434
10953	Height (mature)	Significant	3.65	-	-	ISU0041	Chr14:0-5235875
11742	Longissimus muscle area	Significant	-	-	-	12350008	Chr14:0-23136922
10952	Marbling score (EBV)	Significant	3.73	-	-	ISU0041	Chr14:0-5235875
3618	Milk fat content	Significant	<0.01	-	-	12729552	Chr14:0-17162375
2596	Milk fat percentage	Significant	<0.0029	10.74	-	12778594	Chr14:0-7946408
2673	Milk fat percentage	Significant	-	23.1	-	14762090	Chr14:0-9269491
3172	Milk fat percentage	Significant	<0.0001	-	-	15342525	Chr14:0-3940258
3184	Milk fat percentage	Significant	<0.001	-	-	12926772	Chr14:0-3940258
2488	Milk fat yield	Significant	<0.0001	-	-	12077321	Chr14:0-8762573
2600	Milk fat yield	Significant	0.0398	3.23	-	12778594	Chr14:0-7946408
2674	Milk fat yield	Significant	-	12.1	-	14762090	Chr14:0-9269491
3182	Milk fat yield	Significant	<0.001	-	-	12926772	Chr14:0-3940258
3365	Milk fat yield	Significant	<0.01	-	-	11471060	Chr14:0-3940258
3612	Milk fat yield	Significant	<0.01	-	-	12729552	Chr14:0-3940258
3613	Milk fat yield	Significant	<0.01	-	-	12729552	Chr14:0-3940258
3185	Milk protein percentage	Significant	<0.001	-	-	12926772	Chr14:0-3940258
10118	Milk protein percentage (daughter deviation)	Significant	<0.05	-	-	9657851	Chr14:0-24698626
3183	Milk protein yield	Significant	<0.01	-	-	12926772	Chr14:0-3940258
3366	Milk protein yield	Significant	<0.01	-	-	11471060	Chr14:0-3940258
1523	Milk yield	Significant	<0.01	-	-	16533362	Chr14:0-3940258
3181	Milk yield	Significant	<0.001	-	-	12926772	Chr14:0-3940258
3367	Milk yield	Significant	<0.01	-	-	11471060	Chr14:0-3940258
3609	Milk yield	Significant	<0.01	-	-	12729552	Chr14:0-3940258
10119	Milk yield (daughter deviation) 	Significant	<0.05	-	-	9657851	Chr14:0-24698626
10167	Milk yield (daughter deviation) 	Significant	0.00011	-	-	12487475	Chr14:0-3914233
6206	Milk yield (EBV)	Significant	<0.05	-	-	18650300	Chr14:0-5235875
4884	Somatic cell score	Significant	<0.01	-	-	17954769	Chr14:0-2544379
[GO information]
Accession	Term	Ontology	Definition
GO:0005515	protein binding	molecular_function	Interacting selectively and non-covalently with any protein or protein complex (a complex of two or more proteins that may include other nonprotein molecules).
[KEGG Pathway information]
Entry	Name	Description	Class
No Information Found.
[HCE information]
Chr	ChrStart	ChrEnd	LOD	Score
chr14	565169	565344	72	428
[OMIA information]
No Information Found.
>>No.4
[SNP information]
Position_of_found_SNP: Chr14,569063	Distance: 3752
SNP_ID: rs110260455	Heterozygosity: 0
GeneID	Function	Position_in_codon	Allele	Protein_residue	Amino_acid_position	Codon_position_on_mRNA
512499	intron	0			0	
[Gene information]
Gene_Id	Gene_Symbol	Gene_Name	Location	Type_of_gene
512499	SHARPIN	SHANK-associated RH domain interactor	-	protein-coding
[GeneRIFs]
PubMed_Id	Description
No GeneRIFs Found.
[Uniprot Protein information]
Acc	Rec_name	Prot_length	Status	Function	Subunit	Subcellular	PTM
E1BDF2	NA	409	Unreviewed (UniProtKB/TrEMBL)	NA	NA	NA	NA
[QTL information]
QTL_Id	QTL_Trait	QTL_Type	QTL_Pvalue	QTL_Fvalue	QTL_Variance	QTL_PubMed_Id	QTL_Region
6214	Age at puberty (EBV)	Significant	<0.05	-	-	18650300	Chr14:0-5235875
1731	Body weight (mean)	Significant	-	12.1	-	15537759	Chr14:0-24666782
10954	Body weight (weaning)	Significant	2.29	-	-	ISU0041	Chr14:0-5235875
6294	Bone weight	Significant	<0.05	-	-	19422365	Chr14:0-7074434
10953	Height (mature)	Significant	3.65	-	-	ISU0041	Chr14:0-5235875
11742	Longissimus muscle area	Significant	-	-	-	12350008	Chr14:0-23136922
10952	Marbling score (EBV)	Significant	3.73	-	-	ISU0041	Chr14:0-5235875
3618	Milk fat content	Significant	<0.01	-	-	12729552	Chr14:0-17162375
2596	Milk fat percentage	Significant	<0.0029	10.74	-	12778594	Chr14:0-7946408
2673	Milk fat percentage	Significant	-	23.1	-	14762090	Chr14:0-9269491
3172	Milk fat percentage	Significant	<0.0001	-	-	15342525	Chr14:0-3940258
3184	Milk fat percentage	Significant	<0.001	-	-	12926772	Chr14:0-3940258
2488	Milk fat yield	Significant	<0.0001	-	-	12077321	Chr14:0-8762573
2600	Milk fat yield	Significant	0.0398	3.23	-	12778594	Chr14:0-7946408
2674	Milk fat yield	Significant	-	12.1	-	14762090	Chr14:0-9269491
3182	Milk fat yield	Significant	<0.001	-	-	12926772	Chr14:0-3940258
3365	Milk fat yield	Significant	<0.01	-	-	11471060	Chr14:0-3940258
3612	Milk fat yield	Significant	<0.01	-	-	12729552	Chr14:0-3940258
3613	Milk fat yield	Significant	<0.01	-	-	12729552	Chr14:0-3940258
3185	Milk protein percentage	Significant	<0.001	-	-	12926772	Chr14:0-3940258
10118	Milk protein percentage (daughter deviation)	Significant	<0.05	-	-	9657851	Chr14:0-24698626
3183	Milk protein yield	Significant	<0.01	-	-	12926772	Chr14:0-3940258
3366	Milk protein yield	Significant	<0.01	-	-	11471060	Chr14:0-3940258
1523	Milk yield	Significant	<0.01	-	-	16533362	Chr14:0-3940258
3181	Milk yield	Significant	<0.001	-	-	12926772	Chr14:0-3940258
3367	Milk yield	Significant	<0.01	-	-	11471060	Chr14:0-3940258
3609	Milk yield	Significant	<0.01	-	-	12729552	Chr14:0-3940258
10119	Milk yield (daughter deviation) 	Significant	<0.05	-	-	9657851	Chr14:0-24698626
10167	Milk yield (daughter deviation) 	Significant	0.00011	-	-	12487475	Chr14:0-3914233
6206	Milk yield (EBV)	Significant	<0.05	-	-	18650300	Chr14:0-5235875
4884	Somatic cell score	Significant	<0.01	-	-	17954769	Chr14:0-2544379
[GO information]
Accession	Term	Ontology	Definition
No Information Found.
[KEGG Pathway information]
Entry	Name	Description	Class
No Information Found.
[HCE information]
No information. The SNP is not in a HCE.
[OMIA information]
No Information Found.

>>Region: Within 5k bp from the locus Chr14,679600
In total: 17 SNP(s)
>>No.1
[SNP information]
Position_of_found_SNP: Chr14,675005	Distance: 4595
SNP_ID: rs110055442	Heterozygosity: 0
GeneID	Function	Position_in_codon	Allele	Protein_residue	Amino_acid_position	Codon_position_on_mRNA
618305	intron	0			0	
[Gene information]
Gene_Id	Gene_Symbol	Gene_Name	Location	Type_of_gene
618305	SPATC1	spermatogenesis and centriole associated 1	-	protein-coding
[GeneRIFs]
PubMed_Id	Description
No GeneRIFs Found.
[Uniprot Protein information]
Acc	Rec_name	Prot_length	Status	Function	Subunit	Subcellular	PTM
No Information Found.
[QTL information]
QTL_Id	QTL_Trait	QTL_Type	QTL_Pvalue	QTL_Fvalue	QTL_Variance	QTL_PubMed_Id	QTL_Region
6214	Age at puberty (EBV)	Significant	<0.05	-	-	18650300	Chr14:0-5235875
1731	Body weight (mean)	Significant	-	12.1	-	15537759	Chr14:0-24666782
10954	Body weight (weaning)	Significant	2.29	-	-	ISU0041	Chr14:0-5235875
6294	Bone weight	Significant	<0.05	-	-	19422365	Chr14:0-7074434
10953	Height (mature)	Significant	3.65	-	-	ISU0041	Chr14:0-5235875
11742	Longissimus muscle area	Significant	-	-	-	12350008	Chr14:0-23136922
10952	Marbling score (EBV)	Significant	3.73	-	-	ISU0041	Chr14:0-5235875
3618	Milk fat content	Significant	<0.01	-	-	12729552	Chr14:0-17162375
2596	Milk fat percentage	Significant	<0.0029	10.74	-	12778594	Chr14:0-7946408
2673	Milk fat percentage	Significant	-	23.1	-	14762090	Chr14:0-9269491
3172	Milk fat percentage	Significant	<0.0001	-	-	15342525	Chr14:0-3940258
3184	Milk fat percentage	Significant	<0.001	-	-	12926772	Chr14:0-3940258
2488	Milk fat yield	Significant	<0.0001	-	-	12077321	Chr14:0-8762573
2600	Milk fat yield	Significant	0.0398	3.23	-	12778594	Chr14:0-7946408
2674	Milk fat yield	Significant	-	12.1	-	14762090	Chr14:0-9269491
3182	Milk fat yield	Significant	<0.001	-	-	12926772	Chr14:0-3940258
3365	Milk fat yield	Significant	<0.01	-	-	11471060	Chr14:0-3940258
3612	Milk fat yield	Significant	<0.01	-	-	12729552	Chr14:0-3940258
3613	Milk fat yield	Significant	<0.01	-	-	12729552	Chr14:0-3940258
3185	Milk protein percentage	Significant	<0.001	-	-	12926772	Chr14:0-3940258
10118	Milk protein percentage (daughter deviation)	Significant	<0.05	-	-	9657851	Chr14:0-24698626
3183	Milk protein yield	Significant	<0.01	-	-	12926772	Chr14:0-3940258
3366	Milk protein yield	Significant	<0.01	-	-	11471060	Chr14:0-3940258
1523	Milk yield	Significant	<0.01	-	-	16533362	Chr14:0-3940258
3181	Milk yield	Significant	<0.001	-	-	12926772	Chr14:0-3940258
3367	Milk yield	Significant	<0.01	-	-	11471060	Chr14:0-3940258
3609	Milk yield	Significant	<0.01	-	-	12729552	Chr14:0-3940258
10119	Milk yield (daughter deviation) 	Significant	<0.05	-	-	9657851	Chr14:0-24698626
10167	Milk yield (daughter deviation) 	Significant	0.00011	-	-	12487475	Chr14:0-3914233
6206	Milk yield (EBV)	Significant	<0.05	-	-	18650300	Chr14:0-5235875
4884	Somatic cell score	Significant	<0.01	-	-	17954769	Chr14:0-2544379
[GO information]
Accession	Term	Ontology	Definition
No Information Found.
[KEGG Pathway information]
Entry	Name	Description	Class
No Information Found.
[HCE information]
No information. The SNP is not in a HCE.
[OMIA information]
No Information Found.
>>No.2
[SNP information]
Position_of_found_SNP: Chr14,675325	Distance: 4275
SNP_ID: rs110504504	Heterozygosity: 0
GeneID	Function	Position_in_codon	Allele	Protein_residue	Amino_acid_position	Codon_position_on_mRNA
618305	intron	0			0	
[Gene information]
Gene_Id	Gene_Symbol	Gene_Name	Location	Type_of_gene
618305	SPATC1	spermatogenesis and centriole associated 1	-	protein-coding
[GeneRIFs]
PubMed_Id	Description
No GeneRIFs Found.
[Uniprot Protein information]
Acc	Rec_name	Prot_length	Status	Function	Subunit	Subcellular	PTM
No Information Found.
[QTL information]
QTL_Id	QTL_Trait	QTL_Type	QTL_Pvalue	QTL_Fvalue	QTL_Variance	QTL_PubMed_Id	QTL_Region
6214	Age at puberty (EBV)	Significant	<0.05	-	-	18650300	Chr14:0-5235875
1731	Body weight (mean)	Significant	-	12.1	-	15537759	Chr14:0-24666782
10954	Body weight (weaning)	Significant	2.29	-	-	ISU0041	Chr14:0-5235875
6294	Bone weight	Significant	<0.05	-	-	19422365	Chr14:0-7074434
10953	Height (mature)	Significant	3.65	-	-	ISU0041	Chr14:0-5235875
11742	Longissimus muscle area	Significant	-	-	-	12350008	Chr14:0-23136922
10952	Marbling score (EBV)	Significant	3.73	-	-	ISU0041	Chr14:0-5235875
3618	Milk fat content	Significant	<0.01	-	-	12729552	Chr14:0-17162375
2596	Milk fat percentage	Significant	<0.0029	10.74	-	12778594	Chr14:0-7946408
2673	Milk fat percentage	Significant	-	23.1	-	14762090	Chr14:0-9269491
3172	Milk fat percentage	Significant	<0.0001	-	-	15342525	Chr14:0-3940258
3184	Milk fat percentage	Significant	<0.001	-	-	12926772	Chr14:0-3940258
2488	Milk fat yield	Significant	<0.0001	-	-	12077321	Chr14:0-8762573
2600	Milk fat yield	Significant	0.0398	3.23	-	12778594	Chr14:0-7946408
2674	Milk fat yield	Significant	-	12.1	-	14762090	Chr14:0-9269491
3182	Milk fat yield	Significant	<0.001	-	-	12926772	Chr14:0-3940258
3365	Milk fat yield	Significant	<0.01	-	-	11471060	Chr14:0-3940258
3612	Milk fat yield	Significant	<0.01	-	-	12729552	Chr14:0-3940258
3613	Milk fat yield	Significant	<0.01	-	-	12729552	Chr14:0-3940258
3185	Milk protein percentage	Significant	<0.001	-	-	12926772	Chr14:0-3940258
10118	Milk protein percentage (daughter deviation)	Significant	<0.05	-	-	9657851	Chr14:0-24698626
3183	Milk protein yield	Significant	<0.01	-	-	12926772	Chr14:0-3940258
3366	Milk protein yield	Significant	<0.01	-	-	11471060	Chr14:0-3940258
1523	Milk yield	Significant	<0.01	-	-	16533362	Chr14:0-3940258
3181	Milk yield	Significant	<0.001	-	-	12926772	Chr14:0-3940258
3367	Milk yield	Significant	<0.01	-	-	11471060	Chr14:0-3940258
3609	Milk yield	Significant	<0.01	-	-	12729552	Chr14:0-3940258
10119	Milk yield (daughter deviation) 	Significant	<0.05	-	-	9657851	Chr14:0-24698626
10167	Milk yield (daughter deviation) 	Significant	0.00011	-	-	12487475	Chr14:0-3914233
6206	Milk yield (EBV)	Significant	<0.05	-	-	18650300	Chr14:0-5235875
4884	Somatic cell score	Significant	<0.01	-	-	17954769	Chr14:0-2544379
[GO information]
Accession	Term	Ontology	Definition
No Information Found.
[KEGG Pathway information]
Entry	Name	Description	Class
No Information Found.
[HCE information]
No information. The SNP is not in a HCE.
[OMIA information]
No Information Found.
>>No.3
[SNP information]
Position_of_found_SNP: Chr14,675602	Distance: 3998
SNP_ID: rs110226554	Heterozygosity: 0
GeneID	Function	Position_in_codon	Allele	Protein_residue	Amino_acid_position	Codon_position_on_mRNA
618305	intron	0			0	
[Gene information]
Gene_Id	Gene_Symbol	Gene_Name	Location	Type_of_gene
618305	SPATC1	spermatogenesis and centriole associated 1	-	protein-coding
[GeneRIFs]
PubMed_Id	Description
No GeneRIFs Found.
[Uniprot Protein information]
Acc	Rec_name	Prot_length	Status	Function	Subunit	Subcellular	PTM
No Information Found.
[QTL information]
QTL_Id	QTL_Trait	QTL_Type	QTL_Pvalue	QTL_Fvalue	QTL_Variance	QTL_PubMed_Id	QTL_Region
6214	Age at puberty (EBV)	Significant	<0.05	-	-	18650300	Chr14:0-5235875
1731	Body weight (mean)	Significant	-	12.1	-	15537759	Chr14:0-24666782
10954	Body weight (weaning)	Significant	2.29	-	-	ISU0041	Chr14:0-5235875
6294	Bone weight	Significant	<0.05	-	-	19422365	Chr14:0-7074434
10953	Height (mature)	Significant	3.65	-	-	ISU0041	Chr14:0-5235875
11742	Longissimus muscle area	Significant	-	-	-	12350008	Chr14:0-23136922
10952	Marbling score (EBV)	Significant	3.73	-	-	ISU0041	Chr14:0-5235875
3618	Milk fat content	Significant	<0.01	-	-	12729552	Chr14:0-17162375
2596	Milk fat percentage	Significant	<0.0029	10.74	-	12778594	Chr14:0-7946408
2673	Milk fat percentage	Significant	-	23.1	-	14762090	Chr14:0-9269491
3172	Milk fat percentage	Significant	<0.0001	-	-	15342525	Chr14:0-3940258
3184	Milk fat percentage	Significant	<0.001	-	-	12926772	Chr14:0-3940258
2488	Milk fat yield	Significant	<0.0001	-	-	12077321	Chr14:0-8762573
2600	Milk fat yield	Significant	0.0398	3.23	-	12778594	Chr14:0-7946408
2674	Milk fat yield	Significant	-	12.1	-	14762090	Chr14:0-9269491
3182	Milk fat yield	Significant	<0.001	-	-	12926772	Chr14:0-3940258
3365	Milk fat yield	Significant	<0.01	-	-	11471060	Chr14:0-3940258
3612	Milk fat yield	Significant	<0.01	-	-	12729552	Chr14:0-3940258
3613	Milk fat yield	Significant	<0.01	-	-	12729552	Chr14:0-3940258
3185	Milk protein percentage	Significant	<0.001	-	-	12926772	Chr14:0-3940258
10118	Milk protein percentage (daughter deviation)	Significant	<0.05	-	-	9657851	Chr14:0-24698626
3183	Milk protein yield	Significant	<0.01	-	-	12926772	Chr14:0-3940258
3366	Milk protein yield	Significant	<0.01	-	-	11471060	Chr14:0-3940258
1523	Milk yield	Significant	<0.01	-	-	16533362	Chr14:0-3940258
3181	Milk yield	Significant	<0.001	-	-	12926772	Chr14:0-3940258
3367	Milk yield	Significant	<0.01	-	-	11471060	Chr14:0-3940258
3609	Milk yield	Significant	<0.01	-	-	12729552	Chr14:0-3940258
10119	Milk yield (daughter deviation) 	Significant	<0.05	-	-	9657851	Chr14:0-24698626
10167	Milk yield (daughter deviation) 	Significant	0.00011	-	-	12487475	Chr14:0-3914233
6206	Milk yield (EBV)	Significant	<0.05	-	-	18650300	Chr14:0-5235875
4884	Somatic cell score	Significant	<0.01	-	-	17954769	Chr14:0-2544379
[GO information]
Accession	Term	Ontology	Definition
No Information Found.
[KEGG Pathway information]
Entry	Name	Description	Class
No Information Found.
[HCE information]
No information. The SNP is not in a HCE.
[OMIA information]
No Information Found.
>>No.4
[SNP information]
Position_of_found_SNP: Chr14,677845	Distance: 1755
SNP_ID: rs110635903	Heterozygosity: 0
GeneID	Function	Position_in_codon	Allele	Protein_residue	Amino_acid_position	Codon_position_on_mRNA
618305	nearGene-5	0			0	
[Gene information]
Gene_Id	Gene_Symbol	Gene_Name	Location	Type_of_gene
618305	SPATC1	spermatogenesis and centriole associated 1	-	protein-coding
[GeneRIFs]
PubMed_Id	Description
No GeneRIFs Found.
[Uniprot Protein information]
Acc	Rec_name	Prot_length	Status	Function	Subunit	Subcellular	PTM
No Information Found.
[QTL information]
QTL_Id	QTL_Trait	QTL_Type	QTL_Pvalue	QTL_Fvalue	QTL_Variance	QTL_PubMed_Id	QTL_Region
6214	Age at puberty (EBV)	Significant	<0.05	-	-	18650300	Chr14:0-5235875
1731	Body weight (mean)	Significant	-	12.1	-	15537759	Chr14:0-24666782
10954	Body weight (weaning)	Significant	2.29	-	-	ISU0041	Chr14:0-5235875
6294	Bone weight	Significant	<0.05	-	-	19422365	Chr14:0-7074434
10953	Height (mature)	Significant	3.65	-	-	ISU0041	Chr14:0-5235875
11742	Longissimus muscle area	Significant	-	-	-	12350008	Chr14:0-23136922
10952	Marbling score (EBV)	Significant	3.73	-	-	ISU0041	Chr14:0-5235875
3618	Milk fat content	Significant	<0.01	-	-	12729552	Chr14:0-17162375
2596	Milk fat percentage	Significant	<0.0029	10.74	-	12778594	Chr14:0-7946408
2673	Milk fat percentage	Significant	-	23.1	-	14762090	Chr14:0-9269491
3172	Milk fat percentage	Significant	<0.0001	-	-	15342525	Chr14:0-3940258
3184	Milk fat percentage	Significant	<0.001	-	-	12926772	Chr14:0-3940258
2488	Milk fat yield	Significant	<0.0001	-	-	12077321	Chr14:0-8762573
2600	Milk fat yield	Significant	0.0398	3.23	-	12778594	Chr14:0-7946408
2674	Milk fat yield	Significant	-	12.1	-	14762090	Chr14:0-9269491
3182	Milk fat yield	Significant	<0.001	-	-	12926772	Chr14:0-3940258
3365	Milk fat yield	Significant	<0.01	-	-	11471060	Chr14:0-3940258
3612	Milk fat yield	Significant	<0.01	-	-	12729552	Chr14:0-3940258
3613	Milk fat yield	Significant	<0.01	-	-	12729552	Chr14:0-3940258
3185	Milk protein percentage	Significant	<0.001	-	-	12926772	Chr14:0-3940258
10118	Milk protein percentage (daughter deviation)	Significant	<0.05	-	-	9657851	Chr14:0-24698626
3183	Milk protein yield	Significant	<0.01	-	-	12926772	Chr14:0-3940258
3366	Milk protein yield	Significant	<0.01	-	-	11471060	Chr14:0-3940258
1523	Milk yield	Significant	<0.01	-	-	16533362	Chr14:0-3940258
3181	Milk yield	Significant	<0.001	-	-	12926772	Chr14:0-3940258
3367	Milk yield	Significant	<0.01	-	-	11471060	Chr14:0-3940258
3609	Milk yield	Significant	<0.01	-	-	12729552	Chr14:0-3940258
10119	Milk yield (daughter deviation) 	Significant	<0.05	-	-	9657851	Chr14:0-24698626
10167	Milk yield (daughter deviation) 	Significant	0.00011	-	-	12487475	Chr14:0-3914233
6206	Milk yield (EBV)	Significant	<0.05	-	-	18650300	Chr14:0-5235875
4884	Somatic cell score	Significant	<0.01	-	-	17954769	Chr14:0-2544379
[GO information]
Accession	Term	Ontology	Definition
No Information Found.
[KEGG Pathway information]
Entry	Name	Description	Class
No Information Found.
[HCE information]
No information. The SNP is not in a HCE.
[OMIA information]
No Information Found.
>>No.5
[SNP information]
Position_of_found_SNP: Chr14,677936	Distance: 1664
SNP_ID: rs110564913	Heterozygosity: 0
GeneID	Function	Position_in_codon	Allele	Protein_residue	Amino_acid_position	Codon_position_on_mRNA
618305	nearGene-5	0			0	
[Gene information]
Gene_Id	Gene_Symbol	Gene_Name	Location	Type_of_gene
618305	SPATC1	spermatogenesis and centriole associated 1	-	protein-coding
[GeneRIFs]
PubMed_Id	Description
No GeneRIFs Found.
[Uniprot Protein information]
Acc	Rec_name	Prot_length	Status	Function	Subunit	Subcellular	PTM
No Information Found.
[QTL information]
QTL_Id	QTL_Trait	QTL_Type	QTL_Pvalue	QTL_Fvalue	QTL_Variance	QTL_PubMed_Id	QTL_Region
6214	Age at puberty (EBV)	Significant	<0.05	-	-	18650300	Chr14:0-5235875
1731	Body weight (mean)	Significant	-	12.1	-	15537759	Chr14:0-24666782
10954	Body weight (weaning)	Significant	2.29	-	-	ISU0041	Chr14:0-5235875
6294	Bone weight	Significant	<0.05	-	-	19422365	Chr14:0-7074434
10953	Height (mature)	Significant	3.65	-	-	ISU0041	Chr14:0-5235875
11742	Longissimus muscle area	Significant	-	-	-	12350008	Chr14:0-23136922
10952	Marbling score (EBV)	Significant	3.73	-	-	ISU0041	Chr14:0-5235875
3618	Milk fat content	Significant	<0.01	-	-	12729552	Chr14:0-17162375
2596	Milk fat percentage	Significant	<0.0029	10.74	-	12778594	Chr14:0-7946408
2673	Milk fat percentage	Significant	-	23.1	-	14762090	Chr14:0-9269491
3172	Milk fat percentage	Significant	<0.0001	-	-	15342525	Chr14:0-3940258
3184	Milk fat percentage	Significant	<0.001	-	-	12926772	Chr14:0-3940258
2488	Milk fat yield	Significant	<0.0001	-	-	12077321	Chr14:0-8762573
2600	Milk fat yield	Significant	0.0398	3.23	-	12778594	Chr14:0-7946408
2674	Milk fat yield	Significant	-	12.1	-	14762090	Chr14:0-9269491
3182	Milk fat yield	Significant	<0.001	-	-	12926772	Chr14:0-3940258
3365	Milk fat yield	Significant	<0.01	-	-	11471060	Chr14:0-3940258
3612	Milk fat yield	Significant	<0.01	-	-	12729552	Chr14:0-3940258
3613	Milk fat yield	Significant	<0.01	-	-	12729552	Chr14:0-3940258
3185	Milk protein percentage	Significant	<0.001	-	-	12926772	Chr14:0-3940258
10118	Milk protein percentage (daughter deviation)	Significant	<0.05	-	-	9657851	Chr14:0-24698626
3183	Milk protein yield	Significant	<0.01	-	-	12926772	Chr14:0-3940258
3366	Milk protein yield	Significant	<0.01	-	-	11471060	Chr14:0-3940258
1523	Milk yield	Significant	<0.01	-	-	16533362	Chr14:0-3940258
3181	Milk yield	Significant	<0.001	-	-	12926772	Chr14:0-3940258
3367	Milk yield	Significant	<0.01	-	-	11471060	Chr14:0-3940258
3609	Milk yield	Significant	<0.01	-	-	12729552	Chr14:0-3940258
10119	Milk yield (daughter deviation) 	Significant	<0.05	-	-	9657851	Chr14:0-24698626
10167	Milk yield (daughter deviation) 	Significant	0.00011	-	-	12487475	Chr14:0-3914233
6206	Milk yield (EBV)	Significant	<0.05	-	-	18650300	Chr14:0-5235875
4884	Somatic cell score	Significant	<0.01	-	-	17954769	Chr14:0-2544379
[GO information]
Accession	Term	Ontology	Definition
No Information Found.
[KEGG Pathway information]
Entry	Name	Description	Class
No Information Found.
[HCE information]
No information. The SNP is not in a HCE.
[OMIA information]
No Information Found.
>>No.6
[SNP information]
Position_of_found_SNP: Chr14,678381	Distance: 1219
SNP_ID: rs109056799	Heterozygosity: 0
GeneID	Function	Position_in_codon	Allele	Protein_residue	Amino_acid_position	Codon_position_on_mRNA
618305	nearGene-5	0			0	
[Gene information]
Gene_Id	Gene_Symbol	Gene_Name	Location	Type_of_gene
618305	SPATC1	spermatogenesis and centriole associated 1	-	protein-coding
[GeneRIFs]
PubMed_Id	Description
No GeneRIFs Found.
[Uniprot Protein information]
Acc	Rec_name	Prot_length	Status	Function	Subunit	Subcellular	PTM
No Information Found.
[QTL information]
QTL_Id	QTL_Trait	QTL_Type	QTL_Pvalue	QTL_Fvalue	QTL_Variance	QTL_PubMed_Id	QTL_Region
6214	Age at puberty (EBV)	Significant	<0.05	-	-	18650300	Chr14:0-5235875
1731	Body weight (mean)	Significant	-	12.1	-	15537759	Chr14:0-24666782
10954	Body weight (weaning)	Significant	2.29	-	-	ISU0041	Chr14:0-5235875
6294	Bone weight	Significant	<0.05	-	-	19422365	Chr14:0-7074434
10953	Height (mature)	Significant	3.65	-	-	ISU0041	Chr14:0-5235875
11742	Longissimus muscle area	Significant	-	-	-	12350008	Chr14:0-23136922
10952	Marbling score (EBV)	Significant	3.73	-	-	ISU0041	Chr14:0-5235875
3618	Milk fat content	Significant	<0.01	-	-	12729552	Chr14:0-17162375
2596	Milk fat percentage	Significant	<0.0029	10.74	-	12778594	Chr14:0-7946408
2673	Milk fat percentage	Significant	-	23.1	-	14762090	Chr14:0-9269491
3172	Milk fat percentage	Significant	<0.0001	-	-	15342525	Chr14:0-3940258
3184	Milk fat percentage	Significant	<0.001	-	-	12926772	Chr14:0-3940258
2488	Milk fat yield	Significant	<0.0001	-	-	12077321	Chr14:0-8762573
2600	Milk fat yield	Significant	0.0398	3.23	-	12778594	Chr14:0-7946408
2674	Milk fat yield	Significant	-	12.1	-	14762090	Chr14:0-9269491
3182	Milk fat yield	Significant	<0.001	-	-	12926772	Chr14:0-3940258
3365	Milk fat yield	Significant	<0.01	-	-	11471060	Chr14:0-3940258
3612	Milk fat yield	Significant	<0.01	-	-	12729552	Chr14:0-3940258
3613	Milk fat yield	Significant	<0.01	-	-	12729552	Chr14:0-3940258
3185	Milk protein percentage	Significant	<0.001	-	-	12926772	Chr14:0-3940258
10118	Milk protein percentage (daughter deviation)	Significant	<0.05	-	-	9657851	Chr14:0-24698626
3183	Milk protein yield	Significant	<0.01	-	-	12926772	Chr14:0-3940258
3366	Milk protein yield	Significant	<0.01	-	-	11471060	Chr14:0-3940258
1523	Milk yield	Significant	<0.01	-	-	16533362	Chr14:0-3940258
3181	Milk yield	Significant	<0.001	-	-	12926772	Chr14:0-3940258
3367	Milk yield	Significant	<0.01	-	-	11471060	Chr14:0-3940258
3609	Milk yield	Significant	<0.01	-	-	12729552	Chr14:0-3940258
10119	Milk yield (daughter deviation) 	Significant	<0.05	-	-	9657851	Chr14:0-24698626
10167	Milk yield (daughter deviation) 	Significant	0.00011	-	-	12487475	Chr14:0-3914233
6206	Milk yield (EBV)	Significant	<0.05	-	-	18650300	Chr14:0-5235875
4884	Somatic cell score	Significant	<0.01	-	-	17954769	Chr14:0-2544379
[GO information]
Accession	Term	Ontology	Definition
No Information Found.
[KEGG Pathway information]
Entry	Name	Description	Class
No Information Found.
[HCE information]
No information. The SNP is not in a HCE.
[OMIA information]
No Information Found.
>>No.7
[SNP information]
Position_of_found_SNP: Chr14,678688	Distance: 912
SNP_ID: rs110414231	Heterozygosity: 0
GeneID	Function	Position_in_codon	Allele	Protein_residue	Amino_acid_position	Codon_position_on_mRNA
No information. The SNP is not in a gene.
[Gene information]
No information. The SNP is not in a gene.
[GeneRIFs]
No information. The SNP is not in a gene.
[Uniprot Protein information]
No information. The SNP is not in a gene.
[QTL information]
QTL_Id	QTL_Trait	QTL_Type	QTL_Pvalue	QTL_Fvalue	QTL_Variance	QTL_PubMed_Id	QTL_Region
6214	Age at puberty (EBV)	Significant	<0.05	-	-	18650300	Chr14:0-5235875
1731	Body weight (mean)	Significant	-	12.1	-	15537759	Chr14:0-24666782
10954	Body weight (weaning)	Significant	2.29	-	-	ISU0041	Chr14:0-5235875
6294	Bone weight	Significant	<0.05	-	-	19422365	Chr14:0-7074434
10953	Height (mature)	Significant	3.65	-	-	ISU0041	Chr14:0-5235875
11742	Longissimus muscle area	Significant	-	-	-	12350008	Chr14:0-23136922
10952	Marbling score (EBV)	Significant	3.73	-	-	ISU0041	Chr14:0-5235875
3618	Milk fat content	Significant	<0.01	-	-	12729552	Chr14:0-17162375
2596	Milk fat percentage	Significant	<0.0029	10.74	-	12778594	Chr14:0-7946408
2673	Milk fat percentage	Significant	-	23.1	-	14762090	Chr14:0-9269491
3172	Milk fat percentage	Significant	<0.0001	-	-	15342525	Chr14:0-3940258
3184	Milk fat percentage	Significant	<0.001	-	-	12926772	Chr14:0-3940258
2488	Milk fat yield	Significant	<0.0001	-	-	12077321	Chr14:0-8762573
2600	Milk fat yield	Significant	0.0398	3.23	-	12778594	Chr14:0-7946408
2674	Milk fat yield	Significant	-	12.1	-	14762090	Chr14:0-9269491
3182	Milk fat yield	Significant	<0.001	-	-	12926772	Chr14:0-3940258
3365	Milk fat yield	Significant	<0.01	-	-	11471060	Chr14:0-3940258
3612	Milk fat yield	Significant	<0.01	-	-	12729552	Chr14:0-3940258
3613	Milk fat yield	Significant	<0.01	-	-	12729552	Chr14:0-3940258
3185	Milk protein percentage	Significant	<0.001	-	-	12926772	Chr14:0-3940258
10118	Milk protein percentage (daughter deviation)	Significant	<0.05	-	-	9657851	Chr14:0-24698626
3183	Milk protein yield	Significant	<0.01	-	-	12926772	Chr14:0-3940258
3366	Milk protein yield	Significant	<0.01	-	-	11471060	Chr14:0-3940258
1523	Milk yield	Significant	<0.01	-	-	16533362	Chr14:0-3940258
3181	Milk yield	Significant	<0.001	-	-	12926772	Chr14:0-3940258
3367	Milk yield	Significant	<0.01	-	-	11471060	Chr14:0-3940258
3609	Milk yield	Significant	<0.01	-	-	12729552	Chr14:0-3940258
10119	Milk yield (daughter deviation) 	Significant	<0.05	-	-	9657851	Chr14:0-24698626
10167	Milk yield (daughter deviation) 	Significant	0.00011	-	-	12487475	Chr14:0-3914233
6206	Milk yield (EBV)	Significant	<0.05	-	-	18650300	Chr14:0-5235875
4884	Somatic cell score	Significant	<0.01	-	-	17954769	Chr14:0-2544379
[GO information]
No information. The SNP is not in a gene.
[KEGG Pathway information]
No information. The SNP is not in a gene.
[HCE information]
Chr	ChrStart	ChrEnd	LOD	Score
chr14	678594	678740	29	313
[OMIA information]
No information. The SNP is not in a gene.
>>No.8
[SNP information]
Position_of_found_SNP: Chr14,679600	Distance: 0
SNP_ID: rs109350371	Heterozygosity: 0
GeneID	Function	Position_in_codon	Allele	Protein_residue	Amino_acid_position	Codon_position_on_mRNA
No information. The SNP is not in a gene.
[Gene information]
No information. The SNP is not in a gene.
[GeneRIFs]
No information. The SNP is not in a gene.
[Uniprot Protein information]
No information. The SNP is not in a gene.
[QTL information]
QTL_Id	QTL_Trait	QTL_Type	QTL_Pvalue	QTL_Fvalue	QTL_Variance	QTL_PubMed_Id	QTL_Region
6214	Age at puberty (EBV)	Significant	<0.05	-	-	18650300	Chr14:0-5235875
1731	Body weight (mean)	Significant	-	12.1	-	15537759	Chr14:0-24666782
10954	Body weight (weaning)	Significant	2.29	-	-	ISU0041	Chr14:0-5235875
6294	Bone weight	Significant	<0.05	-	-	19422365	Chr14:0-7074434
10953	Height (mature)	Significant	3.65	-	-	ISU0041	Chr14:0-5235875
11742	Longissimus muscle area	Significant	-	-	-	12350008	Chr14:0-23136922
10952	Marbling score (EBV)	Significant	3.73	-	-	ISU0041	Chr14:0-5235875
3618	Milk fat content	Significant	<0.01	-	-	12729552	Chr14:0-17162375
2596	Milk fat percentage	Significant	<0.0029	10.74	-	12778594	Chr14:0-7946408
2673	Milk fat percentage	Significant	-	23.1	-	14762090	Chr14:0-9269491
3172	Milk fat percentage	Significant	<0.0001	-	-	15342525	Chr14:0-3940258
3184	Milk fat percentage	Significant	<0.001	-	-	12926772	Chr14:0-3940258
2488	Milk fat yield	Significant	<0.0001	-	-	12077321	Chr14:0-8762573
2600	Milk fat yield	Significant	0.0398	3.23	-	12778594	Chr14:0-7946408
2674	Milk fat yield	Significant	-	12.1	-	14762090	Chr14:0-9269491
3182	Milk fat yield	Significant	<0.001	-	-	12926772	Chr14:0-3940258
3365	Milk fat yield	Significant	<0.01	-	-	11471060	Chr14:0-3940258
3612	Milk fat yield	Significant	<0.01	-	-	12729552	Chr14:0-3940258
3613	Milk fat yield	Significant	<0.01	-	-	12729552	Chr14:0-3940258
3185	Milk protein percentage	Significant	<0.001	-	-	12926772	Chr14:0-3940258
10118	Milk protein percentage (daughter deviation)	Significant	<0.05	-	-	9657851	Chr14:0-24698626
3183	Milk protein yield	Significant	<0.01	-	-	12926772	Chr14:0-3940258
3366	Milk protein yield	Significant	<0.01	-	-	11471060	Chr14:0-3940258
1523	Milk yield	Significant	<0.01	-	-	16533362	Chr14:0-3940258
3181	Milk yield	Significant	<0.001	-	-	12926772	Chr14:0-3940258
3367	Milk yield	Significant	<0.01	-	-	11471060	Chr14:0-3940258
3609	Milk yield	Significant	<0.01	-	-	12729552	Chr14:0-3940258
10119	Milk yield (daughter deviation) 	Significant	<0.05	-	-	9657851	Chr14:0-24698626
10167	Milk yield (daughter deviation) 	Significant	0.00011	-	-	12487475	Chr14:0-3914233
6206	Milk yield (EBV)	Significant	<0.05	-	-	18650300	Chr14:0-5235875
4884	Somatic cell score	Significant	<0.01	-	-	17954769	Chr14:0-2544379
[GO information]
No information. The SNP is not in a gene.
[KEGG Pathway information]
No information. The SNP is not in a gene.
[HCE information]
No information. The SNP is not in a HCE.
[OMIA information]
No information. The SNP is not in a gene.
>>No.9
[SNP information]
Position_of_found_SNP: Chr14,680230	Distance: 630
SNP_ID: rs109442482	Heterozygosity: 0
GeneID	Function	Position_in_codon	Allele	Protein_residue	Amino_acid_position	Codon_position_on_mRNA
No information. The SNP is not in a gene.
[Gene information]
No information. The SNP is not in a gene.
[GeneRIFs]
No information. The SNP is not in a gene.
[Uniprot Protein information]
No information. The SNP is not in a gene.
[QTL information]
QTL_Id	QTL_Trait	QTL_Type	QTL_Pvalue	QTL_Fvalue	QTL_Variance	QTL_PubMed_Id	QTL_Region
6214	Age at puberty (EBV)	Significant	<0.05	-	-	18650300	Chr14:0-5235875
1731	Body weight (mean)	Significant	-	12.1	-	15537759	Chr14:0-24666782
10954	Body weight (weaning)	Significant	2.29	-	-	ISU0041	Chr14:0-5235875
6294	Bone weight	Significant	<0.05	-	-	19422365	Chr14:0-7074434
10953	Height (mature)	Significant	3.65	-	-	ISU0041	Chr14:0-5235875
11742	Longissimus muscle area	Significant	-	-	-	12350008	Chr14:0-23136922
10952	Marbling score (EBV)	Significant	3.73	-	-	ISU0041	Chr14:0-5235875
3618	Milk fat content	Significant	<0.01	-	-	12729552	Chr14:0-17162375
2596	Milk fat percentage	Significant	<0.0029	10.74	-	12778594	Chr14:0-7946408
2673	Milk fat percentage	Significant	-	23.1	-	14762090	Chr14:0-9269491
3172	Milk fat percentage	Significant	<0.0001	-	-	15342525	Chr14:0-3940258
3184	Milk fat percentage	Significant	<0.001	-	-	12926772	Chr14:0-3940258
2488	Milk fat yield	Significant	<0.0001	-	-	12077321	Chr14:0-8762573
2600	Milk fat yield	Significant	0.0398	3.23	-	12778594	Chr14:0-7946408
2674	Milk fat yield	Significant	-	12.1	-	14762090	Chr14:0-9269491
3182	Milk fat yield	Significant	<0.001	-	-	12926772	Chr14:0-3940258
3365	Milk fat yield	Significant	<0.01	-	-	11471060	Chr14:0-3940258
3612	Milk fat yield	Significant	<0.01	-	-	12729552	Chr14:0-3940258
3613	Milk fat yield	Significant	<0.01	-	-	12729552	Chr14:0-3940258
3185	Milk protein percentage	Significant	<0.001	-	-	12926772	Chr14:0-3940258
10118	Milk protein percentage (daughter deviation)	Significant	<0.05	-	-	9657851	Chr14:0-24698626
3183	Milk protein yield	Significant	<0.01	-	-	12926772	Chr14:0-3940258
3366	Milk protein yield	Significant	<0.01	-	-	11471060	Chr14:0-3940258
1523	Milk yield	Significant	<0.01	-	-	16533362	Chr14:0-3940258
3181	Milk yield	Significant	<0.001	-	-	12926772	Chr14:0-3940258
3367	Milk yield	Significant	<0.01	-	-	11471060	Chr14:0-3940258
3609	Milk yield	Significant	<0.01	-	-	12729552	Chr14:0-3940258
10119	Milk yield (daughter deviation) 	Significant	<0.05	-	-	9657851	Chr14:0-24698626
10167	Milk yield (daughter deviation) 	Significant	0.00011	-	-	12487475	Chr14:0-3914233
6206	Milk yield (EBV)	Significant	<0.05	-	-	18650300	Chr14:0-5235875
4884	Somatic cell score	Significant	<0.01	-	-	17954769	Chr14:0-2544379
[GO information]
No information. The SNP is not in a gene.
[KEGG Pathway information]
No information. The SNP is not in a gene.
[HCE information]
Chr	ChrStart	ChrEnd	LOD	Score
chr14	680046	680604	189	550
[OMIA information]
No information. The SNP is not in a gene.
>>No.10
[SNP information]
Position_of_found_SNP: Chr14,680546	Distance: 946
SNP_ID: rs110318149	Heterozygosity: 0
GeneID	Function	Position_in_codon	Allele	Protein_residue	Amino_acid_position	Codon_position_on_mRNA
No information. The SNP is not in a gene.
[Gene information]
No information. The SNP is not in a gene.
[GeneRIFs]
No information. The SNP is not in a gene.
[Uniprot Protein information]
No information. The SNP is not in a gene.
[QTL information]
QTL_Id	QTL_Trait	QTL_Type	QTL_Pvalue	QTL_Fvalue	QTL_Variance	QTL_PubMed_Id	QTL_Region
6214	Age at puberty (EBV)	Significant	<0.05	-	-	18650300	Chr14:0-5235875
1731	Body weight (mean)	Significant	-	12.1	-	15537759	Chr14:0-24666782
10954	Body weight (weaning)	Significant	2.29	-	-	ISU0041	Chr14:0-5235875
6294	Bone weight	Significant	<0.05	-	-	19422365	Chr14:0-7074434
10953	Height (mature)	Significant	3.65	-	-	ISU0041	Chr14:0-5235875
11742	Longissimus muscle area	Significant	-	-	-	12350008	Chr14:0-23136922
10952	Marbling score (EBV)	Significant	3.73	-	-	ISU0041	Chr14:0-5235875
3618	Milk fat content	Significant	<0.01	-	-	12729552	Chr14:0-17162375
2596	Milk fat percentage	Significant	<0.0029	10.74	-	12778594	Chr14:0-7946408
2673	Milk fat percentage	Significant	-	23.1	-	14762090	Chr14:0-9269491
3172	Milk fat percentage	Significant	<0.0001	-	-	15342525	Chr14:0-3940258
3184	Milk fat percentage	Significant	<0.001	-	-	12926772	Chr14:0-3940258
2488	Milk fat yield	Significant	<0.0001	-	-	12077321	Chr14:0-8762573
2600	Milk fat yield	Significant	0.0398	3.23	-	12778594	Chr14:0-7946408
2674	Milk fat yield	Significant	-	12.1	-	14762090	Chr14:0-9269491
3182	Milk fat yield	Significant	<0.001	-	-	12926772	Chr14:0-3940258
3365	Milk fat yield	Significant	<0.01	-	-	11471060	Chr14:0-3940258
3612	Milk fat yield	Significant	<0.01	-	-	12729552	Chr14:0-3940258
3613	Milk fat yield	Significant	<0.01	-	-	12729552	Chr14:0-3940258
3185	Milk protein percentage	Significant	<0.001	-	-	12926772	Chr14:0-3940258
10118	Milk protein percentage (daughter deviation)	Significant	<0.05	-	-	9657851	Chr14:0-24698626
3183	Milk protein yield	Significant	<0.01	-	-	12926772	Chr14:0-3940258
[truncated: 643,446 more chars]
