# Supplementary material for: Snat: a SNP annotation tool for bovine by integrating various sources of genomic information
Source: BMC Genet. 2011 Oct 7;12:85. doi: 10.1186/1471-2156-12-85 (PMC3224132; doi:10.1186/1471-2156-12-85)
Supplement: Additional file 7 — Annotation results of the 20 significant SNPs saved in a worksheet. The summaries of annotation data for the 20 SNPs structured in TSV format are saved in the worksheet for more easily viewing. [file 1471-2156-12-85-S7.XLS]

## Sheet: Anno20SigSNPs.main
Locus_Chr	Locus_Position (bp)	Num_Total_SNP	Num_cSNP	Num_SNP_changing_protein	Num_SNP_in_UTR	Num_SNP_Splice	Num_SNP_nearGene	Average_Distance	Gene_Id	Gene_Name	UniProt	GO	PATHWAY	Num_QTL	Num_HCE	OMIA
1	149650628	20	0	0	1	0	4	2202	505258|507082|531267|614166	GYG2|LOC614166|RALGAPA2|ULK4		GO:0016757		5	0
3	92862402	6	0	0	0	0	0	2833	534011	FGGY				3	0
5	64833594	13	1	0	0	0	2	2632	615205	HAL	A7YWP4	GO:0004397|GO:0005625|GO:0005737|GO:0006548|GO:0009058|GO:0016829	bta00340|bta00910|bta01100	6	3
9	5763632	16	0	0	0	0	0	2086						2	0
9	21062122	18	0	0	0	0	0	1824						4	0
14	76703	20	2	2	6	0	5	2235	513585|615905	C14H8orf33|ZNF34	A3KN32|Q2KID8	GO:0003677|GO:0005622|GO:0005634|GO:0006355|GO:0008270|GO:0046872		31	1
14	236532	6	0	0	0	0	1	1433	100294916|493733	FOXH1|LOC100294916		GO:0000122|GO:0001568|GO:0001947|GO:0003146|GO:0003690|GO:0003700|GO:0003704|GO:0003705|GO:0005634|GO:0005667|GO:0007179|GO:0007368|GO:0008134|GO:0008301|GO:0009952|GO:0010159|GO:0010551|GO:0010843|GO:0016563|GO:0016566|GO:0019904|GO:0021508|GO:0032444|GO:0035054|GO:0042074|GO:0045944|GO:0048318|GO:0051090|GO:0070412		31	0
14	260341	4	0	0	0	0	1	1230	282612|505102	CYHR1|TONSL	Q0P5G1|Q7YR89	GO:0000724|GO:0004842|GO:0005515|GO:0005635|GO:0005662|GO:0005737|GO:0008270|GO:0031297|GO:0035101|GO:0042393|GO:0042555|GO:0043596|GO:0046872|GO:0048471		31	0
14	281533	5	0	0	0	0	1	1285	618785	VPS28	Q3T178	GO:0005737|GO:0005768|GO:0005886|GO:0015031|GO:0031397|GO:0031902	bta04144	31	0
14	443937	12	2	2	3	0	0	2018	282609	DGAT1	Q8MK44	GO:0004144|GO:0005783|GO:0005789|GO:0008374|GO:0016020|GO:0016021|GO:0016740	bta00561|bta00830|bta01100	31	0
14	565311	4	0	0	0	0	1	2401	509114|512499	LOC509114|SHARPIN	E1BDF2	GO:0005515		31	1
14	679600	17	0	0	0	0	3	2744	618305	SPATC1				31	4
14	1044041	2	0	0	0	0	0	1057						33	0
14	1285037	10	0	0	0	0	0	3624	767955	GML	Q32P93			33	0
14	1461085	13	1	1	0	0	6	1486	512826	GPIHBP1				33	0
14	1490178	19	2	1	0	0	1	3335	518201	GLI4	E1BHF3			33	0
14	2607583	23	0	0	4	0	0	2990	281696|282644|282866|509250|520650|520684|533451	CLIC5|ITGB6|SIL1|SPON1|TRAPPC9|ZNF266|ZNF33B	A6QNY8|P35526|Q32KV6|Q32PH0|Q3SX15|Q8SQB8|Q9GLX9	GO:0003723|GO:0003964|GO:0004872|GO:0005178|GO:0005244|GO:0005247|GO:0005254|GO:0005488|GO:0005515|GO:0005576|GO:0005578|GO:0005622|GO:0005626|GO:0005737|GO:0005783|GO:0005788|GO:0005792|GO:0005794|GO:0005815|GO:0005886|GO:0006278|GO:0006355|GO:0006811|GO:0006821|GO:0006954|GO:0007155|GO:0007160|GO:0007229|GO:0007275|GO:0007605|GO:0008104|GO:0008305|GO:0015031|GO:0015629|GO:0016020|GO:0016021|GO:…	bta04141|bta04510|bta04512|bta04810|bta05410|bta05412|bta05414	32	0
14	3465237	37	0	0	0	0	0	2259						35	0
14	3799228	57	0	0	0	0	0	2019						35	0
26	39018261	12	0	0	0	0	0	2485						11	0
