# Supplementary material for: Snat: a SNP annotation tool for bovine by integrating various sources of genomic information
Source: BMC Genet. 2011 Oct 7;12:85. doi: 10.1186/1471-2156-12-85 (PMC3224132; doi:10.1186/1471-2156-12-85)
Supplement: Additional file 8 — SNPs involved in dbSNP related to each of the 20 SNPs annotated. The cluster IDs (rs#) of all SNPs harbored within 5k bp regions from each of these 20 SNPs are integrated. This file is extracted by the program raw2TSV.pl from the raw text file. [file 1471-2156-12-85-S8.TSV]

Chr.	Position (bp)	No. SNP	SNP_ID
1	149650628	20	rs110615366	rs111001866	rs110215416	rs110218173	rs43282020	rs43282019	rs43282017	rs43282016	rs43282015	rs43282014	rs43282013	rs42508203	rs42201643	rs43392897	rs43282011	rs109819015	rs43282010	rs43282009	rs109452502	rs43282004
3	92862402	6	rs110793927	rs110624243	rs109004406	rs41663626	rs110587306	rs110519769
5	64833594	13	rs41647757	rs41647758	rs109418829	rs110443917	rs109690305	rs41647756	rs110961901	rs109579763	rs41647755	rs41647754	rs110528683	rs43768976	rs43768975
9	5763632	16	rs109527658	rs109694545	rs109058576	rs108951989	rs109066469	rs110937385	rs109590407	rs110762306	rs42342227	rs43091663	rs110758967	rs110240985	rs110024758	rs110746215	rs109707174	rs110671558
9	21062122	18	rs110095508	rs110206407	rs110259033	rs109856657	rs43030751	rs43030752	rs43030753	rs43030754	rs43030755	rs43030756	rs109799947	rs110705663	rs43030750	rs109169071	rs110210367	rs109241878	rs43029721	rs43029722
14	76703	20	rs109161993	rs109383020	rs109386880	rs111018786	rs109005479	rs110523349	rs108956430	rs41256888	rs110097641	rs109037563	rs109752439	rs110635612	rs110905584	rs110560635	rs109214231	rs109013331	rs110507343	rs110911869	rs110226383	rs110119292
14	236532	6	rs109146371	rs110837610	rs41603899	rs41603900	rs110984572	rs41603901
14	260341	4	rs17870388	rs17870387	rs109968515	rs109863377
14	281533	5	rs109557348	rs17870736	rs17870737	rs109226526	rs110568020
14	443937	12	rs110596919	rs110347389	rs109421300	rs110510304	rs109651429	rs109234250	rs109326954	rs109802000	rs110436119	rs109162116	rs109277378	rs109251616
14	565311	4	rs109507034	rs110469752	rs41256919	rs110260455
14	679600	17	rs110055442	rs110504504	rs110226554	rs110635903	rs110564913	rs109056799	rs110414231	rs109350371	rs109442482	rs110318149	rs42902379	rs110666510	rs109700083	rs109813459	rs109985423	rs110959008	rs109699244
14	1044041	2	rs41629750	rs110775644
14	1285037	10	rs43014894	rs43014895	rs110732309	rs110727998	rs41627113	rs41627112	rs41627111	rs108964662	rs109506220	rs109672834
14	1461085	13	rs109600625	rs109071169	rs110424680	rs109139624	rs110361262	rs108972143	rs110060785	rs109268784	rs110941874	rs110560724	rs109167250	rs109996199	rs109970655
14	1490178	19	rs110275497	rs110556387	rs110378924	rs110190675	rs109841171	rs109346389	rs110367646	rs110199901	rs109341916	rs110566683	rs109219317	rs109077782	rs111019577	rs109577553	rs110631822	rs110045891	rs109651041	rs108979416	rs109018879
14	2607583	23	rs109262204	rs109256103	rs110953066	rs109740604	rs110330090	rs109368298	rs110017379	rs110185158	rs109031788	rs110371645	rs110904184	rs110797416	rs43208822	rs43247699	rs43450975	rs43244025	rs43244026	rs43244027	rs43294445	rs43294446	rs42813571	rs43147565	rs109602672
14	3465237	37	rs109604018	rs109941877	rs110319643	rs109177559	rs110434275	rs110254978	rs109041741	rs109959019	rs108989483	rs110297699	rs109311633	rs41579245	rs41579244	rs41579243	rs41579242	rs109451464	rs110195901	rs109774505	rs109871988	rs110951510	rs109475589	rs110161617	rs110276550	rs109452238	rs110870963	rs110031611	rs109230064	rs109564631	rs110970505	rs109078832	rs42256212	rs109042023	rs109499106	rs110287441	rs109931027	rs110887117	rs110628885
14	3799228	57	rs109888350	rs110232704	rs110230055	rs110677153	rs109801054	rs110554015	rs109017422	rs110803171	rs109565657	rs108957257	rs110354429	rs110646237	rs110622450	rs110101603	rs108952228	rs110173697	rs110837783	rs109269964	rs109594941	rs109418835	rs109765843	rs109998775	rs110294264	rs110814197	rs109818491	rs110845162	rs109884366	rs109990909	rs109243825	rs109403349	rs109814818	rs110573713	rs109778349	rs109010928	rs109720946	rs110050243	rs110609088	rs110490686	rs110797689	rs109791429	rs109518765	rs109716247	rs109485484	rs110275966	rs110983861	rs109050766	rs110962609
26	39018261	12	rs110745383	rs110208654	rs111005558	rs109920026	rs109435363	rs42103418	rs41583199	rs41583200	rs110180065	rs110290711	rs109986613	rs109271854
[truncated: 10 more columns]
