# Supplementary material for: Snat: a SNP annotation tool for bovine by integrating various sources of genomic information
Source: BMC Genet. 2011 Oct 7;12:85. doi: 10.1186/1471-2156-12-85 (PMC3224132; doi:10.1186/1471-2156-12-85)
Supplement: Additional file 9 — Non-redundant UniProt protein information extracted from the raw annotation outputs for the 20 SNPs. The file is generated by the program raw2TSV.pl and contains non-redundant UniProt protein information extracted from the raw annotation outputs for the 20 SNPs. [file 1471-2156-12-85-S9.TSV]

Acc	Protein_name	Length (AA)	Status	Function	Subunit	Subcellular	PTM
A3KN32	Zinc finger protein 34	543	Reviewed (UniProtKB/Swiss-Prot)	May be involved in transcriptional regulation.	NA	Nucleus (Probable).	NA
A6QNY8	NA	133	Unreviewed (UniProtKB/TrEMBL)	NA	NA	NA	NA
A7YWP4	Histidine ammonia-lyase	657	Reviewed (UniProtKB/Swiss-Prot)	NA	NA	NA	Contains an active site 4-methylidene-imidazol-5-one (MIO), CC which is formed autocatalytically by cyclization and dehydration CC of residues Ala-Ser-Gly (By similarity).
E1BDF2	NA	409	Unreviewed (UniProtKB/TrEMBL)	NA	NA	NA	NA
E1BHF3	NA	387	Unreviewed (UniProtKB/TrEMBL)	NA	NA	NA	NA
P35526	Chloride intracellular channel protein 5	437	Reviewed (UniProtKB/Swiss-Prot)	Can insert into membranes and form poorly selective ion CC channels that may also transport chloride ions. May play a role in CC the regulation of transepithelial ion absorption and secretion. CC Required for normal formation of stereocilia in the inner ear and CC normal development of the organ of Corti (By similarity).	Component of a multimeric complex consisting of several CC cytoskeletal proteins, including actin, ezrin, alpha-actinin, CC gelsolin, and IQGAP1 (By similarity).	Golgi apparatus (By similarity). Cytoplasm, CC cytoskeleton, centrosome (By similarity). Membrane; Single-pass CC membrane protein (By similarity). Cytoplasm (By similarity). CC Note=Colocalized with AKAP9 at the Golgi apparatus as well as, to CC a lesser extent, the centrosome. Exists both as soluble CC cytoplasmic protein and as membrane protein with probably a single CC transmembrane domain (B…	Phosphorylated (Probable).
Q0P5G1	NF-kappa-B inhibitor-like protein 2	1374	Reviewed (UniProtKB/Swiss-Prot)	Involved in the regulation of NF-kappa-B transcription CC factor complexes. Acts either as a negative or positive regulator CC of NF-kappa-B mediated activation of transcription (By CC similarity).	NA	Cytoplasm (By similarity).	NA
Q2KID8	UPF0488 protein C8orf33 homolog	188	Reviewed (UniProtKB/Swiss-Prot)	NA	NA	NA	NA
Q32KV6	Nucleotide exchange factor SIL1	462	Reviewed (UniProtKB/Swiss-Prot)	Required for protein translocation and folding in the CC endoplasmic reticulum (ER). Functions as a nucleotide exchange CC factor for the ER lumenal chaperone HSPA5 (By similarity).	Interacts with HSPA5 (By similarity).	Endoplasmic reticulum lumen (By similarity).	N-glycosylated (By similarity).
Q32P93	NA	154	Unreviewed (UniProtKB/TrEMBL)	NA	NA	NA	NA
Q32PH0	Trafficking protein particle complex subunit 9	1138	Reviewed (UniProtKB/Swiss-Prot)	Functions as an activator of NF-kappa-B through CC increased phosphorylation of the IKK complex. May function in CC neuronal cells differentiation. May play a role in vesicular CC transport from endoplasmic reticulum to Golgi.	Part of the multisubunit TRAPP (transport protein CC particle) complex. Interacts with IKBKB and MAP3K14; the CC interaction is direct (By similarity).	Golgi apparatus, cis-Golgi network (By CC similarity). Endoplasmic reticulum (By similarity). Cytoplasm (By CC similarity). Note=Processes and cell bodies of neurons (By CC similarity).	NA
Q3SX15	NA	137	Unreviewed (UniProtKB/TrEMBL)	NA	NA	NA	NA
Q3T178	Vacuolar protein sorting-associated protein 28 homolog	221	Reviewed (UniProtKB/Swiss-Prot)	Component of the ESCRT-I complex, a regulator of CC vesicular trafficking process (By similarity).	Component of the ESCRT-I complex (endosomal sorting CC complex required for transport I) which consists of TSG101, VPS28, CC a VPS37 protein (VPS37A to -D) and a FAM125/MVB12 protein (FAM125A CC or -B) in a 1:1:1:1 stoechiometry. Interacts with TSG101, VPS37B, CC VPS37C, FAM125A and FAM125B. Interacts WITH VPS36; the interaction CC mediates the association with the ESCRT-II complex. Interacts wit…	Cell membrane (By similarity). Late endosome CC membrane; Peripheral membrane protein (By similarity).	NA
Q7YR89	Cysteine and histidine-rich protein 1	311	Reviewed (UniProtKB/Swiss-Prot)	NA	Interacts with LGALS3 (By similarity).	Cytoplasm (By similarity). Cytoplasm, CC perinuclear region (By similarity). Note=Shows a prominent CC perinuclear and cytoplasmic localization (By similarity).	NA
Q8MK44	Diacylglycerol O-acyltransferase 1	489	Reviewed (UniProtKB/Swiss-Prot)	Catalyzes the terminal and only committed step in CC triacylglycerol synthesis by using diacylglycerol and fatty acyl CC CoA as substrates. In contrast to DGAT2 it is not essential for CC survival. May be involved in VLDL (very low density lipoprotein) CC assembly (By similarity).	NA	Endoplasmic reticulum membrane; Multi-pass CC membrane protein.	NA
Q8SQB8	Integrin beta-6	788	Reviewed (UniProtKB/Swiss-Prot)	Integrin alpha-V/beta-6 is a receptor for fibronectin CC and cytotactin. It recognizes the sequence R-G-D in its ligands CC (By similarity).	Heterodimer of an alpha and a beta subunit. Beta-6 CC associates with alpha-V. Interacts with FLNB. Interacts with HAX1. CC Alpha-V/beta-6 binds to foot-and-mouth disease virus (FMDV) VP1 CC protein and acts as a receptor for this virus (By similarity).	Membrane; Single-pass type I membrane CC protein (By similarity).	NA
Q9GLX9	Spondin-1	807	Reviewed (UniProtKB/Swiss-Prot)	Cell adhesion protein that promotes the attachment of CC spinal cord and sensory neuron cells and the outgrowth of neurites CC in vitro. May contribute to the growth and guidance of axons in CC both the spinal cord and the PNS (By similarity). Major factor for CC vascular smooth muscle cell.	Binds to the central extracellular domain of APP and CC inhibits beta-secretase cleavage of APP (By similarity).	Secreted, extracellular space, extracellular CC matrix (By similarity).	NA
