# Supplementary material for: Snat: a SNP annotation tool for bovine by integrating various sources of genomic information
Source: BMC Genet. 2011 Oct 7;12:85. doi: 10.1186/1471-2156-12-85 (PMC3224132; doi:10.1186/1471-2156-12-85)
Supplement: Additional file 10 — Non-redundant GO terms extracted from the raw annotation outputs for the 20 SNPs. The file is generated by the program raw2TSV.pl and contains non-redundant data of GO terms extracted from the raw annotation outputs for the 20 SNPs. [file 1471-2156-12-85-S10.TSV]

Accession	Term	Ontology	Definition
GO:0000122	negative regulation of transcription from RNA polymerase II promoter	biological_process	Any process that stops, prevents, or reduces the frequency, rate or extent of transcription from an RNA polymerase II promoter.
GO:0000724	double-strand break repair via homologous recombination	biological_process	The error-free repair of a double-strand break in DNA in which the broken DNA molecule is repaired using homologous sequences. A strand in the broken DNA searches for a homologous region in an intact chromosome to serve as the template for DNA synthesis. The restoration of two intact DNA molecules results in the exchange, reciprocal or nonreciprocal, of genetic material between the intact DNA mol…
GO:0001568	blood vessel development	biological_process	The process whose specific outcome is the progression of a blood vessel over time, from its formation to the mature structure. The blood vessel is the vasculature carrying blood.
GO:0001947	heart looping	biological_process	The characteristic morphogenetic movements where the primitive heart tube loops asymmetrically. This looping brings the primitive heart chambers into alignment preceding their future integration.
GO:0003146	heart jogging	biological_process	The morphogenetic process by which the heart cone is displaced to the left with respect to the vector of the anterior-posterior axis.
GO:0003677	DNA binding	molecular_function	Any molecular function by which a gene product interacts selectively with DNA (deoxyribonucleic acid).
GO:0003690	double-stranded DNA binding	molecular_function	Interacting selectively and non-covalently with double-stranded DNA.
GO:0003700	sequence-specific DNA binding transcription factor activity	molecular_function	Interacting selectively and non-covalently with a specific DNA sequence in order to modulate transcription. The transcription factor may or may not also interact selectively with a protein or macromolecular complex.
GO:0003704	specific RNA polymerase II transcription factor activity	molecular_function	Functions to enable the transcription of specific, or specific sets, of genes by RNA polymerase II.
GO:0003705	sequence-specific enhancer binding RNA polymerase II transcription factor activity	molecular_function	Functions to initiate or regulate RNA polymerase II transcription by binding an enhancer region of DNA.
GO:0003723	RNA binding	molecular_function	Interacting selectively and non-covalently with an RNA molecule or a portion thereof.
GO:0003964	RNA-directed DNA polymerase activity	molecular_function	Catalysis of the reaction: deoxynucleoside triphosphate + DNA(n) = diphosphate + DNA(n+1). Catalyzes RNA-template-directed extension of the 3'- end of a DNA strand by one deoxynucleotide at a time.
GO:0004144	diacylglycerol O-acyltransferase activity	molecular_function	Catalysis of the reaction: acyl-CoA + 1,2-diacylglycerol = CoA + triacylglycerol.
GO:0004397	histidine ammonia-lyase activity	molecular_function	Catalysis of the reaction: L-histidine = urocanate + NH3.
GO:0004842	ubiquitin-protein ligase activity	molecular_function	Catalysis of the reaction: ATP + ubiquitin + protein lysine = AMP + diphosphate + protein N-ubiquityllysine.
GO:0004872	receptor activity	molecular_function	Combining with an extracellular or intracellular messenger to initiate a change in cell activity.
GO:0005178	integrin binding	molecular_function	Interacting selectively and non-covalently with an integrin.
GO:0005244	voltage-gated ion channel activity	molecular_function	Catalysis of the transmembrane transfer of an ion by a voltage-gated channel. An ion is an atom or group of atoms carrying an electric charge by virtue of having gained or lost one or more electrons.
GO:0005247	voltage-gated chloride channel activity	molecular_function	Catalysis of the transmembrane transfer of a chloride ion by a voltage-gated channel.
GO:0005254	chloride channel activity	molecular_function	Catalysis of facilitated diffusion of a chloride (by an energy-independent process) involving passage through a transmembrane aqueous pore or channel without evidence for a carrier-mediated mechanism.
GO:0005488	binding	molecular_function	The selective, non-covalent, often stoichiometric, interaction of a molecule with one or more specific sites on another molecule.
GO:0005515	protein binding	molecular_function	Interacting selectively and non-covalently with any protein or protein complex (a complex of two or more proteins that may include other nonprotein molecules).
GO:0005576	extracellular region	cellular_component	The space external to the outermost structure of a cell. For cells without external protective or external encapsulating structures this refers to space outside of the plasma membrane. This term covers the host cell environment outside an intracellular parasite.
GO:0005578	proteinaceous extracellular matrix	cellular_component	A layer consisting mainly of proteins (especially collagen) and glycosaminoglycans (mostly as proteoglycans) that forms a sheet underlying or overlying cells such as endothelial and epithelial cells. The proteins are secreted by cells in the vicinity. An example of this component is found in Mus musculus.
GO:0005622	intracellular	cellular_component	The living contents of a cell; the matter contained within (but not including) the plasma membrane, usually taken to exclude large vacuoles and masses of secretory or ingested material. In eukaryotes it includes the nucleus and cytoplasm.
GO:0005625	soluble fraction	cellular_component	That fraction of cells, prepared by disruptive biochemical methods, that is soluble in water.
GO:0005626	insoluble fraction	cellular_component	That fraction of cells, prepared by disruptive biochemical methods, that is not soluble in water.
GO:0005634	nucleus	cellular_component	A membrane-bounded organelle of eukaryotic cells in which chromosomes are housed and replicated. In most cells, the nucleus contains all of the cell's chromosomes except the organellar chromosomes, and is the site of RNA synthesis and processing. In some species, or in specialized cell types, RNA metabolism or DNA replication may be absent.
GO:0005635	nuclear envelope	cellular_component	The double lipid bilayer enclosing the nucleus and separating its contents from the rest of the cytoplasm; includes the intermembrane space, a gap of width 20-40 nm (also called the perinuclear space).
GO:0005662	DNA replication factor A complex	cellular_component	A conserved heterotrimeric complex that binds nonspecifically to single-stranded DNA and is required for multiple processes in eukaryotic DNA metabolism, including DNA replication, DNA repair, and recombination. In all eukaryotic organisms examined the complex is composed of subunits of approximately 70, 30, and 14 kDa.
GO:0005667	transcription factor complex	cellular_component	A protein complex, distinct from RNA polymerase, that associates with DNA at promoters or at cis-acting regulatory sequences, by direct binding or by interaction with other DNA-binding polypeptides or complexes, and regulates transcription.
GO:0005737	cytoplasm	cellular_component	All of the contents of a cell excluding the plasma membrane and nucleus, but including other subcellular structures.
GO:0005768	endosome	cellular_component	A membrane-bounded organelle that carries materials newly ingested by endocytosis. It passes many of the materials to lysosomes for degradation.
GO:0005783	endoplasmic reticulum	cellular_component	The irregular network of unit membranes, visible only by electron microscopy, that occurs in the cytoplasm of many eukaryotic cells. The membranes form a complex meshwork of tubular channels, which are often expanded into slitlike cavities called cisternae. The ER takes two forms, rough (or granular), with ribosomes adhering to the outer surface, and smooth (with no ribosomes attached).
GO:0005788	endoplasmic reticulum lumen	cellular_component	The volume enclosed by the membranes of the endoplasmic reticulum.
GO:0005789	endoplasmic reticulum membrane	cellular_component	The lipid bilayer surrounding the endoplasmic reticulum.
GO:0005792	microsome	cellular_component	Any of the small, heterogeneous, artifactual, vesicular particles, 50-150 nm in diameter, that are formed when some eukaryotic cells are homogenized and that sediment on centrifugation at 100000 g.
GO:0005794	Golgi apparatus	cellular_component	A compound membranous cytoplasmic organelle of eukaryotic cells, consisting of flattened, ribosome-free vesicles arranged in a more or less regular stack. The Golgi apparatus differs from the endoplasmic reticulum in often having slightly thicker membranes, appearing in sections as a characteristic shallow semicircle so that the convex side (cis or entry face) abuts the endoplasmic reticulum, sec…
GO:0005815	microtubule organizing center	cellular_component	A cytoplasmic structure that can catalyze gamma-tubulin-dependent microtubule nucleation and that can anchor microtubules by interacting with their minus ends, plus ends or sides.
GO:0005886	plasma membrane	cellular_component	The membrane surrounding a cell that separates the cell from its external environment. It consists of a phospholipid bilayer and associated proteins.
GO:0006278	RNA-dependent DNA replication	biological_process	A DNA replication process that uses RNA as a template for RNA-dependent DNA polymerases (e.g. reverse transcriptase) that synthesize the new strands.
GO:0006355	regulation of transcription, DNA-dependent	biological_process	Any process that modulates the frequency, rate or extent of cellular DNA-dependent transcription.
GO:0006548	histidine catabolic process	biological_process	The chemical reactions and pathways resulting in the breakdown of histidine, 2-amino-3-(1H-imidazol-4-yl)propanoic acid.
GO:0006811	ion transport	biological_process	The directed movement of charged atoms or small charged molecules into, out of or within a cell, or between cells by means of some agent such as a transporter or pore.
GO:0006821	chloride transport	biological_process	The directed movement of chloride into, out of or within a cell, or between cells by means of some agent such as a transporter or pore.
GO:0006954	inflammatory response	biological_process	The immediate defensive reaction (by vertebrate tissue) to infection or injury caused by chemical or physical agents. The process is characterized by local vasodilation, extravasation of plasma into intercellular spaces and accumulation of white blood cells and macrophages.
GO:0007155	cell adhesion	biological_process	The attachment of a cell, either to another cell or to an underlying substrate such as the extracellular matrix, via cell adhesion molecules.
GO:0007160	cell-matrix adhesion	biological_process	The binding of a cell to the extracellular matrix via adhesion molecules.
GO:0007179	transforming growth factor beta receptor signaling pathway	biological_process	The series of molecular signals generated as a consequence of a transforming growth factor beta receptor binding to one of its physiological ligands.
GO:0007229	integrin-mediated signaling pathway	biological_process	Any series of molecular signals generated as a consequence of an integrin binding to one of its physiological ligands.
GO:0007275	multicellular organismal development	biological_process	The biological process whose specific outcome is the progression of a multicellular organism over time from an initial condition (e.g. a zygote or a young adult) to a later condition (e.g. a multicellular animal or an aged adult).
GO:0007368	determination of left/right symmetry	biological_process	The establishment of an organism's body plan or part of an organism with respect to the left and right halves. The pattern can either be symmetric, such that the halves are mirror images, or asymmetric where the pattern deviates from this symmetry.
GO:0007605	sensory perception of sound	biological_process	The series of events required for an organism to receive an auditory stimulus, convert it to a molecular signal, and recognize and characterize the signal. Sonic stimuli are detected in the form of vibrations and are processed to form a sound.
GO:0008104	protein localization	biological_process	Any process by which a protein is transported to, or maintained in, a specific location.
GO:0008134	transcription factor binding	molecular_function	Interacting selectively and non-covalently with a transcription factor, any protein required to initiate or regulate transcription.
GO:0008270	zinc ion binding	molecular_function	Interacting selectively and non-covalently with zinc (Zn) ions.
GO:0008301	DNA bending activity	molecular_function	An activity that results in binding to DNA and distorting the original structure of DNA, typically a straight helix, into a bend, or increasing the bend if the original structure was intrinsically bent due to its sequence.
GO:0008305	integrin complex	cellular_component	A protein complex that is composed of one alpha subunit and one beta subunit, both of which are members of the integrin superfamily of cell adhesion receptors; the complex spans the plasma membrane and binds to extracellular matrix ligands, cell-surface ligands, and soluble ligands.
GO:0008374	O-acyltransferase activity	molecular_function	Catalysis of the transfer of an acyl group to an oxygen atom on the acceptor molecule.
GO:0009058	biosynthetic process	biological_process	The chemical reactions and pathways resulting in the formation of substances; typically the energy-requiring part of metabolism in which simpler substances are transformed into more complex ones.
GO:0009952	anterior/posterior pattern formation	biological_process	The regionalization process by which specific areas of cell differentiation are determined along the anterior-posterior axis. The anterior-posterior axis is defined by a line that runs from the head or mouth of an organism to the tail or opposite end of the organism.
GO:0010159	specification of organ position	biological_process	The regionalization process by which information that determines the correct position at which organ primordia are formed is generated and perceived resulting in correct positioning of the new organ.
GO:0010551	regulation of gene-specific transcription from RNA polymerase II promoter	biological_process	Any process that modulates the frequency, rate or extent of the specifically regulated synthesis of RNA from DNA encoding a specific gene or set of genes by RNA polymerase II (Pol II), originating at a Pol II-specific promoter.
GO:0010843	promoter binding	molecular_function	Interacting selectively and non-covalently with the regulatory region composed of the transcription start site and binding sites for transcription factor complexes of the basal transcription machinery.
GO:0015031	protein transport	biological_process	The directed movement of proteins into, out of or within a cell, or between cells by means of some agent such as a transporter or pore.
GO:0015629	actin cytoskeleton	cellular_component	The part of the cytoskeleton (the internal framework of a cell) composed of actin and associated proteins. Includes actin cytoskeleton-associated complexes.
GO:0016020	membrane	cellular_component	Double layer of lipid molecules that encloses all cells, and, in eukaryotes, many organelles; may be a single or double lipid bilayer; also includes associated proteins.
GO:0016021	integral to membrane	cellular_component	Penetrating at least one phospholipid bilayer of a membrane. May also refer to the state of being buried in the bilayer with no exposure outside the bilayer. When used to describe a protein, indicates that all or part of the peptide sequence is embedded in the membrane.
GO:0016023	cytoplasmic membrane-bounded vesicle	cellular_component	A membrane-bounded vesicle found in the cytoplasm of the cell.
GO:0016563	transcription activator activity	molecular_function	Any transcription regulator activity required for initiation or upregulation of transcription.
GO:0016566	specific transcriptional repressor activity	molecular_function	Any activity that stops or downregulates transcription of specific genes or sets of genes.
GO:0016740	transferase activity	molecular_function	Catalysis of the transfer of a group, e.g. a methyl group, glycosyl group, acyl group, phosphorus-containing, or other groups, from one compound (generally regarded as the donor) to another compound (generally regarded as the acceptor). Transferase is the systematic name for any enzyme of EC class 2.
GO:0016757	transferase activity, transferring glycosyl groups	molecular_function	Catalysis of the transfer of a glycosyl group from one compound (donor) to another (acceptor).
GO:0016829	lyase activity	molecular_function	Catalysis of the cleavage of C-C, C-O, C-N and other bonds by other means than by hydrolysis or oxidation, or conversely adding a group to a double bond. They differ from other enzymes in that two substrates are involved in one reaction direction, but only one in the other direction. When acting on the single substrate, a molecule is eliminated and this generates either a new double bond or a new…
GO:0019904	protein domain specific binding	molecular_function	Interacting selectively and non-covalently with a specific domain of a protein.
GO:0021508	floor plate formation	biological_process	The formation of a ventral region of glial cells in the neural tube that provides inductive signals for the specification of neuronal cell types. The floor plate is evident at the ventral midline by the neural fold stage.
GO:0030154	cell differentiation	biological_process	The process whereby relatively unspecialized cells, e.g. embryonic or regenerative cells, acquire specialized structural and/or functional features that characterize the cells, tissues, or organs of the mature organism or some other relatively stable phase of the organism's life history. Differentiation includes the processes involved in commitment of a cell to a specific fate and its subsequent …
GO:0031297	replication fork processing	biological_process	The process by which a DNA replication fork that has stalled (due to DNA damage, DNA secondary structure, bound proteins, dNTP shortage, or other causes) is repaired and replication is restarted.
GO:0031397	negative regulation of protein ubiquitination	biological_process	Any process that stops, prevents, or reduces the frequency, rate or extent of the addition of ubiquitin groups to a protein.
GO:0031902	late endosome membrane	cellular_component	The lipid bilayer surrounding a late endosome.
GO:0032420	stereocilium	cellular_component	An actin-based protrusion from the apical surface of auditory and vestibular hair cells. Bundles of stereocilia act as mechanosensory organelles.
GO:0032444	activin responsive factor complex	cellular_component	A transcriptionally active complex that binds to an activin response element (ARE) in the promoter of target genes, and is composed of two SMAD2 proteins, one SMAD4 protein and a Forkhead activin signal transducer (FAST) transcription factor.
GO:0034707	chloride channel complex	cellular_component	An ion channel complex through which chloride ions pass.
GO:0035054	embryonic heart tube anterior/posterior pattern formation	biological_process	The establishment, maintenance and elaboration of cell differentiation that results in the anterior/posterior subdivision of the embryonic heart tube. In Drosophila this results in subdivision of the dorsal vessel into to the posterior heart proper and the anterior aorta.
GO:0035101	FACT complex	cellular_component	An abundant nuclear complex, which was originally identified in mammalian systems as a factor required for transcription elongation on chromatin templates. The FACT complex has been shown to destablilize the interaction between the H2A/H2B dimer and the H3/H4 tetramer of the nucleosome, thus reorganizing the structure of the nucleosome. In this way, the FACT complex may play a role in DNA replica…
GO:0042074	cell migration involved in gastrulation	biological_process	The migration of individual cells within the blastocyst to help establish the multi-layered body plan of the organism (gastrulation). For example, the migration of cells from the surface to the interior of the embryo (ingression).
GO:0042393	histone binding	molecular_function	Interacting selectively and non-covalently with a histone, any of a group of water-soluble proteins found in association with the DNA of plant and animal chromosomes. They are involved in the condensation and coiling of chromosomes during cell division and have also been implicated in nonspecific suppression of gene activity.
GO:0042555	MCM complex	cellular_component	A hexameric protein complex required for the initiation and regulation of DNA replication.
GO:0043596	nuclear replication fork	cellular_component	The Y-shaped region of a nuclear replicating DNA molecule, resulting from the separation of the DNA strands and in which the synthesis of new strands takes place. Also includes associated protein complexes.
GO:0044419	interspecies interaction between organisms	biological_process	Any process by which an organism has an effect on an organism of a different species.
GO:0045944	positive regulation of transcription from RNA polymerase II promoter	biological_process	Any process that activates or increases the frequency, rate or extent of transcription from the RNA polymerase II promoter.
GO:0046872	metal ion binding	molecular_function	Interacting selectively and non-covalently with any metal ion.
GO:0048318	axial mesoderm development	biological_process	The process whose specific outcome is the progression of the axial mesoderm over time, from its formation to the mature structure. The axial mesoderm includes the prechordal mesoderm and the chordamesoderm. It gives rise to the prechordal plate and to the notochord.
GO:0048471	perinuclear region of cytoplasm	cellular_component	Cytoplasm situated near, or occurring around, the nucleus.
GO:0050885	neuromuscular process controlling balance	biological_process	Any process that an organism uses to control its balance, the orientation of the organism (or the head of the organism) in relation to the source of gravity. In humans and animals, balance is perceived through visual cues, the labyrinth system of the inner ears and information from skin pressure receptors and muscle and joint receptors.
GO:0051090	regulation of transcription factor activity	biological_process	Any process that modulates the frequency, rate or extent of the activity of a transcription factor, any factor involved in the initiation or regulation of transcription.
GO:0055085	transmembrane transport	biological_process	The process whereby a solute is transported from one side of a membrane to the other.
GO:0060088	auditory receptor cell stereocilium organization	biological_process	A process that is carried out at the cellular level which results in the assembly, arrangement of constituent parts, or disassembly of a stereocilium. A stereocilium is an actin-based protrusion from the apical surface of auditory hair cells.
GO:0070412	R-SMAD binding	molecular_function	Interacting selectively and non-covalently with a receptor-regulated SMAD signaling protein.
