# Supplementary material for: Snat: a SNP annotation tool for bovine by integrating various sources of genomic information
Source: BMC Genet. 2011 Oct 7;12:85. doi: 10.1186/1471-2156-12-85 (PMC3224132; doi:10.1186/1471-2156-12-85)
Supplement: Additional file 11 — Non-redundant KEGG Pathway information extracted from the raw annotation outputs for the 20 SNPs. The file is generated by the program raw2TSV.pl and contains non-redundant KEGG Pathway information extracted from the raw annotation outputs for the 20 SNPs. [file 1471-2156-12-85-S11.TSV]

Entry	Name	Description	Class
bta00340	Histidine metabolism - Bos taurus (cow)	NA	Metabolism; Amino Acid Metabolism
bta00561	Glycerolipid metabolism - Bos taurus (cow)	NA	Metabolism; Lipid Metabolism
bta00830	Retinol metabolism - Bos taurus (cow)	NA	Metabolism; Metabolism of Cofactors and Vitamins
bta00910	Nitrogen metabolism - Bos taurus (cow)	NA	Metabolism; Energy Metabolism
bta01100	Metabolic pathways - Bos taurus (cow)	NA	NA
bta04141	Protein processing in endoplasmic reticulum - Bos taurus (cow)	The endoplasmic reticulum (ER) is a subcellular organelle where proteins are folded with the help of lumenal chaperones. Newly synthesized peptides enter the ER via the sec61 pore and are glycosylated. Correctly folded proteins are packaged into transport vesicles that shuttle them to the Golgi complex. Misfolded proteins are retained within the ER lumen in complex with molecular chaperones. Prot…	Genetic Information Processing; Folding, Sorting and Degradation
bta04144	Endocytosis - Bos taurus (cow)	Endocytosis is a mechanism for cells to remove ligands, nutrients, and plasma membrane (PM) proteins, and lipids from the cell surface, bringing them into the cell interior. Transmembrane proteins entering through clathrin-dependent endocytosis (CDE) have sequences in their cytoplasmic domains that bind to the APs (adaptor-related protein complexes) and enable their rapid removal from the PM. In …	Cellular Processes; Transport and Catabolism
bta04510	Focal adhesion - Bos taurus (cow)	Cell-matrix adhesions play essential roles in important biological processes including cell motility, cell proliferation, cell differentiation, regulation of gene expression and cell survival. At the cell-extracellular matrix contact points, specialized structures are formed and termed focal adhesions, where bundles of actin filaments are anchored to transmembrane receptors of the integrin family…	Cellular Processes; Cell Communication
bta04512	ECM-receptor interaction - Bos taurus (cow)	The extracellular matrix (ECM) consists of a complex mixture of structural and functional macromolecules and serves an important role in tissue and organ morphogenesis and in the maintenance of cell and tissue structure and function. Specific interactions between cells and the ECM are mediated by transmembrane molecules, mainly integrins and perhaps also proteoglycans, CD36, or other cell-surface…	Environmental Information Processing; Signaling Molecules and Interaction
bta04810	Regulation of actin cytoskeleton - Bos taurus (cow)	NA	Cellular Processes; Cell Motility
bta05410	Hypertrophic cardiomyopathy (HCM) - Bos taurus (cow)	Hypertrophic cardiomyopathy (HCM) is a primary myocardial disorder with an autosomal dominant pattern of inheritance that is characterized by hypertrophy of the left ventricles with histological features of myocyte hypertrophy, myfibrillar disarray, and interstitial fibrosis. HCM is one of the most common inherited cardiac disorders, with a prevalence in young adults of 1 in 500. Hundreds of muta…	Human Diseases; Cardiovascular Diseases
bta05412	Arrhythmogenic right ventricular cardiomyopathy (ARVC) - Bos taurus (cow)	Arrhythmogenic right ventricular cardiomyopathy (ARVC) is an inherited heart muscle disease that may result in arrhythmia, heart failure, and sudden death. The hallmark pathological findings are progressive myocyte loss and fibrofatty replacement, with a predilection for the right ventricle. A number of genetic studies have identified mutations in various components of the cardiac desmosome that …	Human Diseases; Cardiovascular Diseases
bta05414	Dilated cardiomyopathy - Bos taurus (cow)	Dilated cardiomyopathy (DCM) is a heart muscle disease characterised by dilation and impaired contraction of the left or both ventricles that results in progressive heart failure and sudden cardiac death from ventricular arrhythmia. Genetically inherited forms of DCM ("familial" DCM) have been identified in 25-35% of patients presenting with this disease, and the inherited gene defects are an imp…	Human Diseases; Cardiovascular Diseases
