# Supplementary material for: Snat: a SNP annotation tool for bovine by integrating various sources of genomic information
Source: BMC Genet. 2011 Oct 7;12:85. doi: 10.1186/1471-2156-12-85 (PMC3224132; doi:10.1186/1471-2156-12-85)
Supplement: Additional file 12 — The numbers of QTLs and five most relevant traits corresponding to each of the 20 SNPs. The file is generated by the program raw2TSV.pl and contains the data of the numbers of QTLs and five most relevant traits corresponding to each of the 20 SNPs extracted from the raw annotation outputs. [file 1471-2156-12-85-S12.TSV]

Chr.	Position (bp)	Total Num QTL	Trait1: Num QTL	Trait2: Num QTL	Trait3: Num QTL	Trait4: Num QTL	Trait5: Num QTL
1	149650628	total QTL: 5	Interval to first estrus after calving: 1	Veterinary treatments: 1	Milk fat yield (EBV): 1	Body weight (weaning): 1	Chest width: 1
3	92862402	total QTL: 3	Structural soundness (legs, feet, penis, and prepuce): 1	Body weight (birth): 1	Dry matter intake: 1
5	64833594	total QTL: 6	Twinning: 3	Milk protein yield: 1	Average Daily Gain: 1	Carcass weight: 1
9	5763632	total QTL: 2	Clinical mastitis: 1	Body weight (yearling): 1
9	21062122	total QTL: 4	Calving ease (maternal): 1	Body weight (weaning): 1	Marbling score (EBV): 1	Body weight (yearling): 1
14	76703	total QTL: 31	Milk fat yield: 7	Milk fat percentage: 4	Milk yield: 4	Milk yield (daughter deviation) : 2	Milk protein yield: 2
14	236532	total QTL: 31	Milk fat yield: 7	Milk fat percentage: 4	Milk yield: 4	Milk yield (daughter deviation) : 2	Milk protein yield: 2
14	260341	total QTL: 31	Milk fat yield: 7	Milk fat percentage: 4	Milk yield: 4	Milk yield (daughter deviation) : 2	Milk protein yield: 2
14	281533	total QTL: 31	Milk fat yield: 7	Milk fat percentage: 4	Milk yield: 4	Milk yield (daughter deviation) : 2	Milk protein yield: 2
14	443937	total QTL: 31	Milk fat yield: 7	Milk fat percentage: 4	Milk yield: 4	Milk yield (daughter deviation) : 2	Milk protein yield: 2
14	565311	total QTL: 31	Milk fat yield: 7	Milk fat percentage: 4	Milk yield: 4	Milk yield (daughter deviation) : 2	Milk protein yield: 2
14	679600	total QTL: 31	Milk fat yield: 7	Milk fat percentage: 4	Milk yield: 4	Milk yield (daughter deviation) : 2	Milk protein yield: 2
14	1044041	total QTL: 33	Milk fat yield: 7	Milk yield: 5	Milk fat percentage: 4	Milk protein percentage: 2	Milk yield (daughter deviation) : 2
14	1285037	total QTL: 33	Milk fat yield: 7	Milk yield: 5	Milk fat percentage: 4	Milk protein percentage: 2	Milk yield (daughter deviation) : 2
14	1461085	total QTL: 33	Milk fat yield: 7	Milk yield: 5	Milk fat percentage: 4	Milk protein percentage: 2	Milk yield (daughter deviation) : 2
14	1490178	total QTL: 33	Milk fat yield: 7	Milk yield: 5	Milk fat percentage: 4	Milk protein percentage: 2	Milk yield (daughter deviation) : 2
14	2607583	total QTL: 32	Milk fat yield: 7	Milk yield: 5	Milk fat percentage: 4	Milk protein percentage: 2	Milk yield (daughter deviation) : 2
14	3465237	total QTL: 35	Milk fat yield: 8	Milk fat percentage: 5	Milk yield: 5	Milk yield (daughter deviation) : 2	Milk protein yield: 2
14	3799228	total QTL: 35	Milk fat yield: 8	Milk fat percentage: 5	Milk yield: 5	Milk yield (daughter deviation) : 2	Milk protein yield: 2
26	39018261	total QTL: 11	Milk fat percentage: 2	Milk fat yield: 2	Marbling score (EBV): 1	Body weight (weaning): 1	Carcass weight: 1
