# Supplementary material for: Snat: a SNP annotation tool for bovine by integrating various sources of genomic information
Source: BMC Genet. 2011 Oct 7;12:85. doi: 10.1186/1471-2156-12-85 (PMC3224132; doi:10.1186/1471-2156-12-85)
Supplement: Additional file 13 — Information of 105 significant SNPs identified associated with milk production traits based on Btau4.0. This table lists positions of 105 significant SNPs based on Btau4.0 identified associated with milk production traits from our recent GWAS results (Jiang et al., 2010). [file 1471-2156-12-85-S13.XLS]

## Sheet: 105SigSNPs.new
SNP Name	Chr.	Position (bp)
BTA-55340-no-rs	1	145954149
BFGL-NGS-113002	1	149153073
ARS-BFGL-NGS-91705	1	149650628
ARS-BFGL-NGS-98387	1	154783580
Hapmap39717-BTA-112973	2	27529202
INRA-701	3	33837442
BFGL-NGS-115461	3	45261895
Hapmap58769-rs29025951	3	47803786
ARS-BFGL-NGS-4358	3	50781421
Hapmap38643-BTA-95454	3	92862402
Hapmap57440-rs29017368	5	62242550
BFGL-NGS-110018	5	64833594
Hapmap40191-BTA-73919	5	76882812
Hapmap48524-BTA-92140	5	80965296
ARS-BFGL-NGS-21133	5	81003368
Hapmap51303-BTA-74377	5	89694749
ARS-BFGL-NGS-7249	6	30503076
Hapmap59369-rs29018333	6	33989255
Hapmap24324-BTC-062449	6	37024132
BTA-121739-no-rs	6	37454409
BTB-00251047	6	41928694
Hapmap41083-BTA-76098	6	80715299
BTB-00285653	8	31663727
ARS-BFGL-NGS-49079	9	5763632
BTA-83825-no-rs	9	7704446
BTB-01921442	9	21062122
BFGL-NGS-119907	11	106766451
ARS-BFGL-NGS-26919	11	107216562
Hapmap30381-BTC-005750	14	50872
Hapmap30383-BTC-005848	14	76703
BTA-34956-no-rs	14	101473
ARS-BFGL-NGS-57820	14	236532
ARS-BFGL-NGS-34135	14	260341
ARS-BFGL-NGS-94706	14	281533
ARS-BFGL-NGS-4939	14	443937
Hapmap52798-ss46526455	14	565311
ARS-BFGL-NGS-71749	14	596341
ARS-BFGL-NGS-107379	14	679600
ARS-BFGL-NGS-18365	14	741867
Hapmap25384-BTC-001997	14	835054
Hapmap24715-BTC-001973	14	856889
BTA-35941-no-rs	14	894252
ARS-BFGL-NGS-101653	14	931162
ARS-BFGL-NGS-26520	14	996982
UA-IFASA-6878	14	1044041
ARS-BFGL-NGS-22866	14	1131952
Hapmap25486-BTC-072553	14	1285037
Hapmap29758-BTC-003619	14	1339276
Hapmap30646-BTC-002054	14	1461085
Hapmap30086-BTC-002066	14	1490178
Hapmap30374-BTC-002159	14	1546591
ARS-BFGL-NGS-74378	14	1889210
BFGL-NGS-117542	14	1913108
ARS-BFGL-NGS-33248	14	2130912
UA-IFASA-9288	14	2201870
ARS-BFGL-NGS-22111	14	2347219
UA-IFASA-7269	14	2370256
Hapmap26072-BTC-065132	14	2391826
ARS-BFGL-NGS-56327	14	2580414
ARS-BFGL-NGS-100480	14	2607583
UA-IFASA-5306	14	2711615
UA-IFASA-5765	14	2763657
ARS-BFGL-BAC-25166	14	2805785
Hapmap27703-BTC-053907	14	2826073
Hapmap22692-BTC-068210	14	3018726
Hapmap23302-BTC-052123	14	3099635
Hapmap25217-BTC-067767	14	3189312
UA-IFASA-6329	14	3465237
ARS-BFGL-NGS-3571	14	3587018
BFGL-NGS-118478	14	3660264
BFGL-NGS-110563	14	3799228
Hapmap32262-BTC-066621	14	3834069
BFGL-NGS-115947	14	3865962
Hapmap30091-BTC-005211	14	3940998
Hapmap27709-BTC-057052	14	4276966
Hapmap51646-BTA-86764	14	4302229
Hapmap26591-BTC-056596	14	4477036
Hapmap23618-BTC-056528	14	4518666
Hapmap30988-BTC-056315	14	4693901
UA-IFASA-6228	14	5204594
ARS-BFGL-BAC-20965	14	5225004
BFGL-NGS-110894	14	5282438
Hapmap33635-BTC-049051	14	5318261
Hapmap23851-BTC-048718	14	5387836
Hapmap32234-BTC-048199	14	5640338
UA-IFASA-6647	14	5808644
Hapmap32948-BTC-047992	14	5839290
ARS-BFGL-BAC-8730	14	6252101
ARS-BFGL-BAC-10793	14	27452257
BFGL-NGS-118998	20	34036832
ARS-BFGL-BAC-2469	20	35552477
BTA-50402-no-rs	20	36668000
Hapmap57531-rs29013890	20	36955575
BTB-00778154	20	37399087
BTB-00778141	20	37442583
ARS-BFGL-NGS-38482	20	37708167
Hapmap39660-BTA-50453	20	37865657
ARS-BFGL-NGS-22355	20	38899763
BTB-00782435	20	39485917
BTA-13793-rs29018751	20	39518857
BTB-01842107	20	39601103
Hapmap53199-rs29014437	20	39728147
BTA-102910-no-rs	20	41947097
Hapmap50053-BTA-61516	26	39018261
BTA-90435-no-rs	X	70532837
